# Supplementary material for: Photocatalytic C(sp3)–C(sp3) cross-coupling of carboxylic acids and alkyl halides using a nickel complex and carbon nitride
Source: Nat Commun. 2025 Jul 31;16:7016. doi: 10.1038/s41467-025-61639-8 (PMC12313896; doi:10.1038/s41467-025-61639-8)
Supplement: Supplementary file 3 — Source Data [file 41467_2025_61639_MOESM3_ESM.zip]

Archive with 2 entries (2 files):
- NCOMMS-24-46423_R4_Source_Data_DFT.pdf
- NCOMMS-24-46423_R7_Source_Data.xlsx
