# Supplementary material for: Photocatalytic C(sp3)–C(sp3) cross-coupling of carboxylic acids and alkyl halides using a nickel complex and carbon nitride
Source: Nat Commun. 2025 Jul 31;16:7016. doi: 10.1038/s41467-025-61639-8 (PMC12313896; doi:10.1038/s41467-025-61639-8)
Supplement: Supplementary file 3 — Source Data [file 41467_2025_61639_MOESM3_ESM.zip › NCOMMS-24-46423_R7_Source_Data.xlsx]

## Sheet: Figure 2b
Figure 2b
	p/p0	Volume adsorbed (cm3 g-1)
	0.02955	3.48137
	0.04842	3.93658
	0.06839	4.30808
	0.08776	4.63028
	0.11302	5.01333
	0.13237	5.27389
	0.15288	5.54702
	0.17187	5.79069
	0.19213	6.05211
	0.21226	6.31115
	0.23021	6.5315
	0.24928	6.766
	0.26702	6.99791
	0.28673	7.23992
	0.34102	7.95191
	0.39172	8.66789
	0.44131	9.41449
	0.4919	10.234
	0.54234	11.1418
	0.59082	12.1097
	0.6409	13.2519
	0.69131	14.5773
	0.74	16.1186
	0.78958	18.1695
	0.83846	20.9417
	0.88347	25.4461
	0.93436	39.3068
	0.98554	81.7309
	0.98554	81.7309
	0.94539	61.5177
	0.88559	36.1866
	0.82162	24.8327
	0.77174	21.217
	0.73467	19.4849
	0.68289	17.5353
	0.637	16.1172
	0.58426	14.7147
	0.53834	13.6184
	0.48787	12.2271
	0.44274	10.0824
	0.37334	8.40838
	0.33033	7.81171
	0.28104	7.17002
	0.2637	6.9545
	0.24067	6.66011
	0.22075	6.41543
	0.20678	6.24057
	0.18688	5.98441
	0.16623	5.71824
	0.14859	5.48988
	0.12826	5.21849
	0.10967	4.96251
	0.09013	4.66622
	0.07048	4.34279
	0.05102	3.98484
	0.03072	3.60731

## Sheet: Figure 2c
Figure 2c
	2θ (degrees)	Intensity (arb.units)
	4.00149	732.642
	4.01772	606.059
	4.03394	578.476
	4.05017	446.893
	4.06639	346.31
	4.08262	267.727
	4.09884	220.144
	4.11507	195.561
	4.13129	147.978
	4.14752	147.395
	4.16375	112.812
	4.17997	75.2294
	4.1962	92.6465
	4.21242	84.0635
	4.22865	93.4805
	4.24487	64.8976
	4.2611	61.3147
	4.27733	54.7317
	4.29355	44.1488
	4.30978	53.5658
	4.326	32.9829
	4.34223	53.4
	4.35845	9.81701
	4.37468	25.2341
	4.39091	-8.34886
	4.40713	18.0682
	4.42336	2.48523
	4.43958	0.90227
	4.45581	-7.68064
	4.47203	-3.2636
	4.48826	-12.8466
	4.50449	-13.4295
	4.52071	-20.0124
	4.53694	-22.5954
	4.55316	-40.1783
	4.56939	-30.7613
	4.58561	-35.3442
	4.60184	-48.9271
	4.61807	-17.5101
	4.63429	-49.093
	4.65052	-36.676
	4.66674	-44.2589
	4.68297	-26.8419
	4.69919	-52.4248
	4.71542	-37.0077
	4.73165	-54.5907
	4.74787	-19.1736
	4.7641	-20.7566
	4.78032	-59.3395
	4.79655	-42.9225
	4.81277	-33.5054
	4.829	-22.0883
	4.84523	-59.6713
	4.86145	-33.2542
	4.87768	-65.8372
	4.8939	-65.4201
	4.91013	-87.0031
	4.92635	-71.586
	4.94258	-45.169
	4.9588	-81.7519
	4.97503	-67.3348
	4.99126	-50.9178
	5.00748	-73.5007
	5.02371	-32.0837
	5.03993	-58.6666
	5.05616	-47.2496
	5.07238	-56.8325
	5.08861	-74.4154
	5.10484	-80.9984
	5.12106	-64.5813
	5.13729	-81.1643
	5.15351	-46.7472
	5.16974	-86.3301
	5.18596	-66.9131
	5.20219	-73.496
	5.21842	-45.079
	5.23464	-73.6619
	5.25087	-88.2449
	5.26709	-43.8278
	5.28332	-71.4108
	5.29954	-50.9937
	5.31577	-77.5767
	5.332	-70.1596
	5.34822	-57.7425
	5.36445	-112.325
	5.38067	-44.9084
	5.3969	-58.4914
	5.41312	-47.0743
	5.42935	-68.6572
	5.44558	-85.2402
	5.4618	-33.8231
	5.47803	-64.4061
	5.49425	-84.989
	5.51048	-81.572
	5.5267	-79.1549
	5.54293	-80.7378
	5.55916	-81.3208
	5.57538	-65.9038
	5.59161	-71.4867
	5.60783	-48.0696
	5.62406	-83.6526
	5.64028	-83.2355
	5.65651	-36.8185
	5.67274	-38.4014
	5.68896	-73.9843
	5.70519	-84.5673
	5.72141	-95.1502
	5.73764	-72.7332
	5.75386	-75.3161
	5.77009	-82.8991
	5.78631	-56.482
	5.80254	-85.0649
	5.81877	-60.6479
	5.83499	-65.2309
	5.85122	-73.8138
	5.86744	-81.3967
	5.88367	-80.9797
	5.89989	-75.5626
	5.91612	-69.1456
	5.93235	-69.7285
	5.94857	-55.3114
	5.9648	-75.8944
	5.98102	-57.4773
	5.99725	-94.0603
	6.01347	-82.6432
	6.0297	-51.2262
	6.04593	-74.8091
	6.06215	-78.392
	6.07838	-106.975
	6.0946	-102.558
	6.11083	-85.1409
	6.12705	-70.7238
	6.14328	-81.3068
	6.15951	-97.8897
	6.17573	-78.4727
	6.19196	-79.0556
	6.20818	-74.6385
	6.22441	-101.221
	6.24063	-95.8044
	6.25686	-46.3873
	6.27309	-66.9703
	6.28931	-84.5533
	6.30554	-83.1362
	6.32176	-88.7191
	6.33799	-84.3021
	6.35421	-70.885
	6.37044	-96.468
	6.38667	-99.0509
	6.40289	-91.6339
	6.41912	-101.217
	6.43534	-69.7997
	6.45157	-75.3827
	6.46779	-61.9656
	6.48402	-71.5486
	6.50025	-122.132
	6.51647	-76.7144
	6.5327	-57.2974
	6.54892	-81.8804
	6.56515	-53.4633
	6.58137	-113.046
	6.5976	-58.6292
	6.61383	-70.2121
	6.63005	-69.7951
	6.64628	-41.378
	6.6625	-99.961
	6.67873	-85.5439
	6.69495	-79.1268
	6.71118	-94.7098
	6.7274	-75.2927
	6.74363	-46.8757
	6.75986	-66.4586
	6.77608	-79.0415
	6.79231	-75.6245
	6.80853	-78.2074
	6.82476	-104.79
	6.84098	-74.3733
	6.85721	-95.9563
	6.87344	-86.5392
	6.88966	-59.1221
	6.90589	-103.705
	6.92211	-71.2881
	6.93834	-86.871
	6.95456	-73.4539
	6.97079	-106.037
	6.98702	-63.6198
	7.00324	-68.2028
	7.01947	-31.7857
	7.03569	-89.3686
	7.05192	-80.9516
	7.06814	-69.5345
	7.08437	-56.1175
	7.1006	-79.7004
	7.11682	-102.283
	7.13305	-75.8663
	7.14927	-76.4493
	7.1655	-84.0322
	7.18172	-66.6151
	7.19795	-71.1981
	7.21418	-46.781
	7.2304	-77.364
	7.24663	-60.9469
	7.26285	-76.5299
	7.27908	-76.1128
	7.2953	-79.6957
	7.31153	-112.279
	7.32776	-64.8616
	7.34398	-53.4446
	7.36021	-75.0275
	7.37643	-71.6105
	7.39266	-46.1934
	7.40888	-106.776
	7.42511	-83.3593
	7.44134	-91.9423
	7.45756	-28.5252
	7.47379	-86.1081
	7.49001	-58.6911
	7.50624	-38.274
	7.52246	-75.8569
	7.53869	-80.4399
	7.55491	-83.0228
	7.57114	-56.6058
	7.58737	-72.1887
	7.60359	-72.7716
	7.61982	-98.3546
	7.63604	-55.9376
	7.65227	-73.5205
	7.66849	-65.1034
	7.68472	-82.6864
	7.70095	-72.2693
	7.71717	-72.8523
	7.7334	-75.4352
	7.74962	-64.0182
	7.76585	-80.6011
	7.78207	-78.184
	7.7983	-81.767
	7.81453	-72.3499
	7.83075	-114.933
	7.84698	-86.5158
	7.8632	-19.0987
	7.87943	-89.6817
	7.89565	-91.2647
	7.91188	-71.8476
	7.92811	-69.4305
	7.94433	-25.0135
	7.96056	-64.5964
	7.97678	-59.1794
	7.99301	-91.7623
	8.00923	-101.345
	8.02546	-88.9282
	8.04169	-76.5111
	8.05791	-43.0941
	8.07414	-87.677
	8.09036	-77.26
	8.10659	-38.8429
	8.12281	-68.4258
	8.13904	-69.0088
	8.15527	-54.5917
	8.17149	-81.1747
	8.18772	-80.7576
	8.20394	-54.3406
	8.22017	-94.9235
	8.23639	-95.5065
	8.25262	-42.0894
	8.26885	-46.6724
	8.28507	-94.2553
	8.3013	-43.8382
	8.31752	-48.4212
	8.33375	-72.0041
	8.34997	-79.5871
	8.3662	-58.17
	8.38242	-61.7529
	8.39865	-96.3359
	8.41488	-64.9188
	8.4311	-45.5018
	8.44733	-109.085
	8.46355	-111.668
	8.47978	-77.2506
	8.496	-48.8336
	8.51223	-57.4165
	8.52846	-79.9995
	8.54468	-92.5824
	8.56091	-68.1653
	8.57713	-96.7483
	8.59336	-55.3312
	8.60958	-55.9142
	8.62581	-77.4971
	8.64204	-92.08
	8.65826	-83.663
	8.67449	-42.2459
	8.69071	-62.8289
	8.70694	-59.4118
	8.72316	-93.9948
	8.73939	-58.5777
	8.75562	-87.1606
	8.77184	-55.7436
	8.78807	-77.3265
	8.80429	-79.9095
	8.82052	-83.4924
	8.83674	-29.0754
	8.85297	-43.6583
	8.8692	-54.2413
	8.88542	-86.8242
	8.90165	-13.4071
	8.91787	-107.99
	8.9341	-96.573
	8.95032	-33.1559
	8.96655	-67.7389
	8.98278	-84.3219
	8.999	-41.9048
	9.01523	-34.4877
	9.03145	-65.0707
	9.04768	-46.6536
	9.0639	-55.2366
	9.08013	-75.8195
	9.09636	-16.4025
	9.11258	-61.9854
	9.12881	-59.5684
	9.14503	-60.1513
	9.16126	-70.7342
	9.17748	-43.3172
	9.19371	-37.9001
	9.20993	-49.483
	9.22616	-41.066
	9.24239	-44.649
	9.25861	-77.2319
	9.27484	-68.8148
	9.29106	-85.3978
	9.30729	-34.9807
	9.32351	-50.5637
	9.33974	-82.1466
	9.35597	-110.73
	9.37219	-65.3125
	9.38842	-112.895
	9.40464	-109.478
	9.42087	-55.0613
	9.43709	-74.6443
	9.45332	-34.2272
	9.46955	-81.8101
	9.48577	-39.3931
	9.502	-33.9761
	9.51822	-87.559
	9.53445	-92.1419
	9.55067	-59.7249
	9.5669	-46.3078
	9.58313	-35.8907
	9.59935	-80.4737
	9.61558	-76.0567
	9.6318	-14.6396
	9.64803	-56.2225
	9.66425	-62.8055
	9.68048	-51.3884
	9.69671	-40.9714
	9.71293	-34.5543
	9.72916	-45.1372
	9.74538	-21.7202
	9.76161	-77.3032
	9.77783	-15.8861
	9.79406	-60.469
	9.81029	-21.052
	9.82651	-61.6349
	9.84274	-31.2178
	9.85896	-42.8008
	9.87519	-10.3838
	9.89141	-32.9667
	9.90764	-36.5496
	9.92387	-16.1326
	9.94009	-19.7155
	9.95632	-57.2985
	9.97254	-66.8814
	9.98877	-22.4643
	10.005	-48.0473
	10.0212	-17.6302
	10.0374	-57.2132
	10.0537	-16.7961
	10.0699	-40.3791
	10.0861	-54.962
	10.1023	-59.5449
	10.1186	-10.1279
	10.1348	1.28915
	10.151	-7.29377
	10.1672	-19.8767
	10.1835	-21.4597
	10.1997	-10.0426
	10.2159	-44.6255
	10.2322	-42.2085
	10.2484	-48.7914
	10.2646	28.6256
	10.2808	-25.9573
	10.2971	0.45975
	10.3133	1.87679
	10.3295	-11.7062
	10.3457	-4.28908
	10.362	-7.87204
	10.3782	18.545
	10.3944	-41.0379
	10.4106	-37.6209
	10.4269	-1.20382
	10.4431	-5.78677
	10.4593	-41.3697
	10.4755	-8.95265
	10.4918	-15.5356
	10.508	-39.1185
	10.5242	-53.7015
	10.5404	-45.2844
	10.5567	9.13265
	10.5729	-28.4503
	10.5891	-33.0333
	10.6053	9.38382
	10.6216	-0.19913
	10.6378	-30.7821
	10.654	40.635
	10.6702	-30.948
	10.6865	-1.53091
	10.7027	16.8861
	10.7189	-22.6968
	10.7352	-46.2797
	10.7514	1.1373
	10.7676	-26.4456
	10.7838	15.9714
	10.8001	-24.6115
	10.8163	40.8056
	10.8325	-26.7774
	10.8487	15.6396
	10.865	17.0567
	10.8812	-14.5262
	10.8974	-16.1092
	10.9136	32.3079
	10.9299	28.7249
	10.9461	-0.85801
	10.9623	-7.44096
	10.9785	-31.0239
	10.9948	5.39316
	11.011	-15.1898
	11.0272	1.22729
	11.0434	-16.3557
	11.0597	-3.93862
	11.0759	-11.5215
	11.0921	8.89551
	11.1083	14.3125
	11.1246	1.72963
	11.1408	14.1467
	11.157	-4.43627
	11.1732	23.9808
	11.1895	48.3978
	11.2057	31.8149
	11.2219	20.2319
	11.2381	16.649
	11.2544	-24.9339
	11.2706	27.4831
	11.2868	30.9002
	11.3031	100.317
	11.3193	15.7343
	11.3355	41.1514
	11.3517	39.5684
	11.368	62.9855
	11.3842	57.4025
	11.4004	47.8196
	11.4166	57.2366
	11.4329	71.6537
	11.4491	79.0708
	11.4653	66.4878
	11.4815	36.9049
	11.4978	64.3219
	11.514	89.739
	11.5302	91.156
	11.5464	61.5731
	11.5627	38.9901
	11.5789	89.4072
	11.5951	56.8243
	11.6113	111.241
	11.6276	79.6584
	11.6438	86.0755
	11.66	115.492
	11.6762	113.91
	11.6925	118.327
	11.7087	152.744
	11.7249	126.161
	11.7411	140.578
	11.7574	74.9948
	11.7736	144.412
	11.7898	142.829
	11.806	165.246
	11.8223	171.663
	11.8385	107.08
	11.8547	183.497
	11.871	178.914
	11.8872	230.331
	11.9034	150.748
	11.9196	137.165
	11.9359	212.582
	11.9521	253
	11.9683	191.417
	11.9845	233.834
	12.0008	204.251
	12.017	219.668
	12.0332	205.085
	12.0494	295.502
	12.0657	234.919
	12.0819	280.336
	12.0981	284.753
	12.1143	223.17
	12.1306	261.587
	12.1468	252.004
	12.163	291.421
	12.1792	313.838
	12.1955	336.255
	12.2117	309.672
	12.2279	334.089
	12.2441	350.507
	12.2604	373.924
	12.2766	286.341
	12.2928	353.758
	12.309	398.175
	12.3253	375.592
	12.3415	382.009
	12.3577	347.426
	12.3739	357.843
	12.3902	418.26
	12.4064	325.677
	12.4226	364.094
	12.4389	370.511
	12.4551	375.928
	12.4713	459.345
	12.4875	383.762
	12.5038	405.179
	12.52	372.597
	12.5362	405.014
	12.5524	380.431
	12.5686	373.848
	12.5849	349.265
	12.6011	355.682
	12.6173	363.099
	12.6335	410.516
	12.6498	396.933
	12.666	386.35
	12.6822	305.767
	12.6985	349.184
	12.7147	376.601
	12.7309	350.018
	12.7471	350.435
	12.7634	337.852
	12.7796	341.269
	12.7958	340.686
	12.812	360.103
	12.8283	403.521
	12.8445	357.938
	12.8607	351.355
	12.8769	339.772
	12.8932	364.189
	12.9094	344.606
	12.9256	303.023
	12.9418	358.44
	12.9581	286.857
	12.9743	285.274
	12.9905	408.691
	13.0068	323.108
	13.023	319.525
	13.0392	373.942
	13.0554	287.359
	13.0716	325.776
	13.0879	341.193
	13.1041	304.611
	13.1203	326.028
	13.1365	315.445
	13.1528	296.862
	13.169	254.279
	13.1852	268.696
	13.2014	267.113
	13.2177	261.53
	13.2339	277.947
	13.2501	311.364
	13.2664	305.781
	13.2826	332.198
	13.2988	271.615
	13.315	333.032
	13.3313	262.449
	13.3475	263.866
	13.3637	302.283
	13.3799	201.7
	13.3962	209.118
	13.4124	259.535
	13.4286	231.952
	13.4448	212.369
	13.4611	298.786
	13.4773	258.203
	13.4935	248.62
	13.5097	225.037
	13.526	247.454
	13.5422	186.871
	13.5584	156.288
	13.5746	198.705
	13.5909	204.122
	13.6071	239.539
	13.6233	276.956
	13.6395	165.373
	13.6558	254.79
	13.672	246.208
	13.6882	269.625
	13.7044	211.042
	13.7207	188.459
	13.7369	274.876
	13.7531	223.293
	13.7693	214.71
	13.7856	227.127
	13.8018	210.544
	13.818	188.961
	13.8343	192.378
	13.8505	217.795
	13.8667	188.212
	13.8829	196.629
	13.8992	234.046
	13.9154	189.463
	13.9316	155.88
	13.9478	189.297
	13.9641	204.715
	13.9803	169.132
	13.9965	106.549
	14.0127	147.966
	14.029	157.383
	14.0452	193.8
	14.0614	189.217
	14.0776	184.634
	14.0939	150.051
	14.1101	184.468
	14.1263	174.885
	14.1425	191.302
	14.1588	155.719
	14.175	205.136
	14.1912	144.553
	14.2074	172.97
	14.2237	140.387
	14.2399	131.804
	14.2561	107.222
	14.2723	195.639
	14.2886	133.056
	14.3048	188.473
	14.321	134.89
	14.3372	135.307
	14.3535	141.724
	14.3697	205.141
	14.3859	167.558
	14.4022	128.975
	14.4184	95.3921
	14.4346	140.809
	14.4508	134.226
	14.4671	108.643
	14.4833	97.0603
	14.4995	135.477
	14.5157	138.894
	14.532	133.311
	14.5482	121.729
	14.5644	154.146
	14.5806	155.563
	14.5969	125.98
	14.6131	100.397
	14.6293	121.814
	14.6455	62.2309
	14.6618	125.648
	14.678	111.065
	14.6942	126.482
	14.7104	132.899
	14.7267	130.316
	14.7429	67.7332
	14.7591	112.15
	14.7753	70.5674
	14.7916	126.984
	14.8078	133.401
	14.824	135.819
	14.8402	74.2356
	14.8565	77.6526
	14.8727	102.07
	14.8889	103.487
	14.9052	116.904
	14.9214	141.321
	14.9376	95.7379
	14.9538	76.155
	14.9701	80.572
	14.9863	125.989
	15.0025	83.4061
	15.0187	83.8232
	15.035	22.2403
	15.0512	87.6573
	15.0674	44.0744
	15.0836	102.491
	15.0999	69.9085
	15.1161	79.3256
	15.1323	70.7426
	15.1485	19.1596
	15.1648	49.5767
	15.181	-0.00622
	15.1972	89.4108
	15.2134	65.8279
	15.2297	69.245
	15.2459	66.662
	15.2621	39.0791
	15.2783	65.4961
	15.2946	55.9132
	15.3108	15.3302
	15.327	3.74729
	15.3432	48.1643
	15.3595	15.5814
	15.3757	46.9985
	15.3919	67.4155
	15.4081	44.8326
	15.4244	26.2496
	15.4406	56.6667
	15.4568	38.0837
	15.4731	31.5008
	15.4893	22.9179
	15.5055	-5.6651
	15.5217	63.752
	15.538	37.169
	15.5542	15.5861
	15.5704	-18.9969
	15.5866	20.4202
	15.6029	39.8372
	15.6191	26.2543
	15.6353	18.6714
	15.6515	23.0884
	15.6678	55.5055
	15.684	33.9225
	15.7002	70.3396
	15.7164	25.7566
	15.7327	21.1737
	15.7489	27.5908
	15.7651	13.0078
	15.7813	-1.57511
	15.7976	62.8419
	15.8138	-14.741
	15.83	24.5729
	15.8462	16.9647
	15.8625	17.3564
	15.8787	-2.25178
	15.8949	-5.86002
	15.9111	36.5318
	15.9274	-56.0765
	15.9436	-32.6847
	15.9598	24.7071
	15.9761	-9.90113
	15.9923	18.4906
	16.0085	-5.11758
	16.0247	24.2742
	16.0409	14.666
	16.0572	-3.94226
	16.0734	72.4495
	16.0896	60.8413
	16.1059	-15.7669
	16.1221	19.6248
	16.1383	64.0166
	16.1545	44.4084
	16.1708	-8.19982
	16.187	51.192
	16.2032	26.5837
	16.2194	25.9755
	16.2357	88.3673
	16.2519	0.75905
	16.2681	7.15083
	16.2843	-13.4574
	16.3006	-13.0656
	16.3168	-2.67385
	16.333	5.71794
	16.3492	36.1097
	16.3655	2.50148
	16.3817	21.8933
	16.3979	7.28505
	16.4141	-21.3232
	16.4304	56.0686
	16.4466	68.4604
	16.4628	-60.1479
	16.479	37.2439
	16.4953	39.6357
	16.5115	42.0275
	16.5277	-4.58076
	16.5439	51.811
	16.5602	70.2028
	16.5764	54.5946
	16.5926	8.98635
	16.6089	54.3781
	16.6251	61.7699
	16.6413	52.1617
	16.6575	58.5535
	16.6737	81.9452
	16.69	32.337
	16.7062	81.7288
	16.7224	75.1205
	16.7386	31.5123
	16.7549	63.9041
	16.7711	69.2959
	16.7873	92.6877
	16.8036	58.0794
	16.8198	117.471
	16.836	74.863
	16.8522	41.2548
	16.8685	104.647
	16.8847	71.0383
	16.9009	103.43
	16.9171	91.8219
	16.9334	70.2136
	16.9496	118.605
	16.9658	80.9972
	16.982	63.389
	16.9983	90.7807
	17.0145	49.1725
	17.0307	74.5643
	17.0469	85.9561
	17.0632	133.348
	17.0794	95.7396
	17.0956	111.131
	17.1118	94.5232
	17.1281	159.915
	17.1443	144.307
	17.1605	116.698
	17.1767	52.0903
	17.193	88.482
	17.2092	124.874
	17.2254	108.266
	17.2416	111.657
	17.2579	96.0491
	17.2741	114.441
	17.2903	82.8327
	17.3066	117.224
	17.3228	93.6163
	17.339	133.008
	17.3552	168.4
	17.3715	86.7916
	17.3877	166.183
	17.4039	65.5751
	17.4201	100.967
	17.4364	154.359
	17.4526	79.7505
	17.4688	52.1422
	17.485	175.534
	17.5013	91.9258
	17.5175	76.3176
	17.5337	71.7094
	17.5499	109.101
	17.5662	89.4929
	17.5824	137.885
	17.5986	132.276
	17.6148	82.6682
	17.6311	73.06
	17.6473	110.452
	17.6635	114.844
	17.6797	98.2353
	17.696	65.6271
	17.7122	94.0189
	17.7284	50.4106
	17.7447	82.8024
	17.7609	62.1942
	17.7771	113.586
	17.7933	100.978
	17.8096	106.37
	17.8258	43.7613
	17.842	82.1531
	17.8582	94.5448
	17.8744	78.9366
	17.8907	100.328
	17.9069	92.7202
	17.9231	106.112
	17.9394	86.5037
	17.9556	87.8955
	17.9718	102.287
	17.988	134.679
	18.0043	132.071
	18.0205	91.4626
	18.0367	78.8544
	18.0529	69.2462
	18.0692	44.6379
	18.0854	72.0297
	18.1016	138.421
	18.1178	72.8132
	18.1341	108.205
	18.1503	92.5968
	18.1665	79.9886
	18.1827	78.3804
	18.199	118.772
	18.2152	31.1639
	18.2314	74.5557
	18.2476	25.9475
	18.2639	96.3393
	18.2801	59.731
	18.2963	64.1228
	18.3126	111.515
	18.3288	4.90634
	18.345	108.298
	18.3612	87.6899
	18.3774	67.0817
	18.3937	44.4734
	18.4099	80.8652
	18.4261	37.257
	18.4424	31.6488
	18.4586	83.0406
	18.4748	53.4323
	18.491	106.824
	18.5072	61.2159
	18.5235	109.608
	18.5397	71.9994
	18.5559	44.3912
	18.5722	11.783
	18.5884	56.1748
	18.6046	50.5665
	18.6208	108.958
	18.6371	84.3501
	18.6533	-23.2581
	18.6695	76.1336
	18.6857	24.5254
	18.702	45.9172
	18.7182	42.309
	18.7344	2.70073
	18.7506	80.0925
	18.7669	71.4843
	18.7831	72.8761
	18.7993	38.2678
	18.8155	68.6596
	18.8318	78.0514
	18.848	31.4432
	18.8642	45.8349
	18.8804	39.2267
	18.8967	51.6185
	18.9129	1.01027
	18.9291	81.4021
	18.9454	78.7938
	18.9616	31.1856
	18.9778	36.5774
	18.994	32.9691
	19.0102	41.3609
	19.0265	45.7527
	19.0427	-0.85553
	19.0589	24.5362
	19.0752	18.928
	19.0914	44.3198
	19.1076	65.7116
	19.1238	56.1034
	19.1401	7.49514
	19.1563	30.8869
	19.1725	-12.7213
	19.1887	50.6705
	19.205	47.0622
	19.2212	40.454
	19.2374	98.8458
	19.2536	-5.76245
	19.2699	87.6293
	19.2861	65.0211
	19.3023	42.4129
	19.3185	47.8047
	19.3348	-0.80356
	19.351	62.5882
	19.3672	35.98
	19.3834	25.3718
	19.3997	51.7636
	19.4159	-17.8447
	19.4321	22.5471
	19.4483	17.9389
	19.4646	-12.6694
	19.4808	18.7224
	19.497	26.1142
	19.5132	7.50596
	19.5295	27.8977
	19.5457	16.2895
	19.5619	25.6813
	19.5782	39.0731
	19.5944	21.4649
	19.6106	7.85661
	19.6268	23.2484
	19.643	-0.35982
	19.6593	62.032
	19.6755	47.4237
	19.6917	27.8155
	19.708	5.20729
	19.7242	29.599
	19.7404	13.9908
	19.7566	50.3826
	19.7729	30.694
	19.7891	12.7599
	19.8053	26.8258
	19.8215	16.8916
	19.8378	11.9575
	19.854	18.0233
	19.8702	17.0892
	19.8864	23.155
	19.9027	32.2209
	19.9189	3.28677
	19.9351	-33.6474
	19.9513	-3.58151
	19.9676	34.4843
	19.9838	-28.4498
	20	20.6161
	20.0162	40.6819
	20.0325	54.7478
	20.0487	19.8136
	20.0649	20.8795
	20.0811	-5.05464
	20.0974	-0.98878
	20.1136	17.0771
	20.1298	-36.8571
	20.146	27.2088
	20.1623	41.2747
	20.1785	13.3405
	20.1947	24.4064
	20.211	25.4722
	20.2272	-3.46191
	20.2434	30.604
	20.2596	-8.33019
	20.2758	77.7357
	20.2921	-13.1985
	20.3083	-15.1326
	20.3245	14.9332
	20.3408	33.9991
	20.357	7.06496
	20.3732	11.1308
	20.3894	19.1967
	20.4057	49.2625
	20.4219	9.32839
	20.4381	26.3942
	20.4543	-10.5399
	20.4706	31.526
	20.4868	16.5918
	20.503	60.6577
	20.5192	0.72355
	20.5355	58.7894
	20.5517	-7.14474
	20.5679	21.9211
	20.5841	-19.013
	20.6004	39.0528
	20.6166	42.1187
	20.6328	31.1846
	20.649	39.2504
	20.6653	7.31628
	20.6815	46.3821
	20.6977	32.448
	20.714	33.5138
	20.7302	38.5797
	20.7464	25.6456
	20.7626	2.71143
	20.7788	3.77729
	20.7951	54.8432
	20.8113	56.909
	20.8275	-31.0251
	20.8438	17.0407
	20.86	35.1066
	20.8762	90.1724
	20.8924	30.2383
	20.9087	83.3042
	20.9249	20.37
	20.9411	50.4359
	20.9573	58.5017
	20.9736	64.5676
	20.9898	35.6335
	21.006	28.6993
	21.0222	50.7652
	21.0385	41.831
	21.0547	35.8969
	21.0709	56.9627
	21.0871	32.0286
	21.1034	49.0945
	21.1196	36.1603
	21.1358	37.2262
	21.152	22.292
	21.1683	55.3579
	21.1845	54.4238
	21.2007	42.4896
	21.2169	15.5555
	21.2332	62.6213
	21.2494	18.6872
	21.2656	0.75306
	21.2818	-14.1811
	21.2981	63.8848
	21.3143	37.9506
	21.3305	32.0165
	21.3468	13.0823
	21.363	109.148
	21.3792	-6.78594
	21.3954	102.28
	21.4117	24.3458
	21.4279	72.4116
	21.4441	30.4775
	21.4603	9.54336
	21.4765	-2.39078
	21.4928	88.6751
	21.509	25.7409
	21.5252	42.8068
	21.5415	14.8727
	21.5577	76.9385
	21.5739	61.0044
	21.5901	71.0702
	21.6064	-6.86391
	21.6226	59.2019
	21.6388	53.2678
	21.655	30.3337
	21.6713	23.3995
	21.6875	26.4654
	21.7037	25.5312
	21.7199	28.5971
	21.7362	1.66296
	21.7524	5.72882
	21.7686	89.7947
	21.7848	10.8605
	21.8011	9.92639
	21.8173	35.9923
	21.8335	8.05812
	21.8497	22.124
	21.866	63.1898
	21.8822	63.2557
	21.8984	17.3215
	21.9147	59.3874
	21.9309	-17.5467
	21.9471	8.51912
	21.9633	-5.41502
	21.9795	26.6508
	21.9958	31.7167
	22.012	-28.2174
	22.0282	0.84842
	22.0445	20.9143
	22.0607	50.9801
	22.0769	60.046
	22.0931	-18.8881
	22.1094	-4.82229
	22.1256	60.2436
	22.1418	2.30943
	22.158	-7.62471
	22.1743	-15.5588
	22.1905	6.50701
	22.2067	-19.4271
	22.2229	3.63873
	22.2392	1.70459
	22.2554	-21.2296
	22.2716	21.8363
	22.2878	-21.0978
	22.3041	26.968
	22.3203	-1.96612
	22.3365	6.09974
	22.3527	0.1656
	22.369	6.23145
	22.3852	38.2973
	22.4014	-23.6368
	22.4176	20.429
	22.4339	12.4949
	22.4501	-53.4393
	22.4663	-20.3734
	22.4825	12.6925
	22.4988	2.75833
	22.515	-5.17582
	22.5312	0.89004
	22.5475	-2.0441
	22.5637	12.0218
	22.5799	19.0876
	22.5961	-3.84652
	22.6123	-60.7807
	22.6286	-7.7148
	22.6448	39.3511
	22.661	-30.5831
	22.6773	-11.5172
	22.6935	-36.4514
	22.7097	-10.3855
	22.7259	33.6803
	22.7422	31.7462
	22.7584	21.8121
	22.7746	-6.12208
	22.7908	-54.0562
	22.8071	-5.99035
	22.8233	-46.9245
	22.8395	-12.8586
	22.8557	-15.7928
	22.872	-31.7269
	22.8882	-10.6611
	22.9044	6.4048
	22.9206	4.47066
	22.9369	-51.4635
	22.9531	6.60237
	22.9693	-52.3318
	22.9855	18.7341
	23.0018	21.7999
	23.018	-3.13419
	23.0342	-24.0683
	23.0505	-8.00247
	23.0667	-5.93661
	23.0829	16.1292
	23.0991	-20.8049
	23.1153	-0.73904
	23.1316	-10.6732
	23.1478	-61.6073
	23.164	8.45854
	23.1803	-20.4756
	23.1965	-5.40974
	23.2127	0.65612
	23.2289	-48.278
	23.2451	21.7878
	23.2614	-44.1463
	23.2776	-13.0805
	23.2938	7.98541
	23.3101	-6.94964
	23.3263	14.1151
	23.3425	32.1798
	23.3587	21.2446
	23.375	-8.69067
	23.3912	8.37407
	23.4074	23.4388
	23.4236	38.5036
	23.4399	1.5683
	23.4561	21.633
	23.4723	3.69779
	23.4885	63.7625
	23.5048	-31.1727
	23.521	29.892
	23.5372	-24.0432
	23.5534	23.0215
	23.5697	-28.9138
	23.5859	-1.84902
	23.6021	12.2157
	23.6183	-15.7195
	23.6346	7.34521
	23.6508	42.41
	23.667	25.4747
	23.6833	-10.4606
	23.6995	-25.3958
	23.7157	1.66892
	23.7319	-14.2663
	23.7481	20.7984
	23.7644	-10.1369
	23.7806	0.92789
	23.7968	-6.00736
	23.8131	2.05738
	23.8293	-4.87788
	23.8455	29.1869
	23.8617	38.2516
	23.878	12.3163
	23.8942	38.3811
	23.9104	12.4458
	23.9266	56.5106
	23.9429	54.5753
	23.9591	-30.3599
	23.9753	30.7048
	23.9915	26.7695
	24.0078	63.8343
	24.024	0.89903
	24.0402	76.9638
	24.0564	16.0285
	24.0727	55.0933
	24.0889	39.158
	24.1051	11.2227
	24.1213	16.2875
	24.1376	31.3522
	24.1538	89.417
	24.17	49.4817
	24.1862	32.5465
	24.2025	-6.3888
	24.2187	64.676
	24.2349	67.7407
	24.2511	54.8054
	24.2674	81.8702
	24.2836	107.935
	24.2998	43.9997
	24.3161	30.0644
	24.3323	46.1291
	24.3485	87.1939
	24.3647	74.2586
	24.3809	83.3234
	24.3972	71.3881
	24.4134	67.4529
	24.4296	39.5176
	24.4459	96.5823
	24.4621	73.6471
	24.4783	39.7118
	24.4945	72.7766
	24.5108	127.841
	24.527	117.906
	24.5432	83.9708
	24.5594	155.036
	24.5757	55.1003
	24.5919	98.165
	24.6081	50.2298
	24.6243	57.2945
	24.6406	86.3593
	24.6568	111.424
	24.673	89.4887
	24.6892	91.5535
	24.7055	110.618
	24.7217	140.683
	24.7379	61.7477
	24.7541	124.812
	24.7704	122.877
	24.7866	183.942
	24.8028	116.007
	24.8191	140.071
	24.8353	148.136
	24.8515	73.2009
	24.8677	153.266
	24.8839	118.33
	24.9002	180.395
	24.9164	189.46
	24.9326	159.525
	24.9489	178.589
	24.9651	176.654
	24.9813	172.719
	24.9975	182.784
	25.0138	169.848
	25.03	131.913
	25.0462	203.978
	25.0624	190.043
	25.0787	264.107
	25.0949	291.172
	25.1111	222.237
	25.1273	247.302
	25.1436	285.366
	25.1598	259.431
	25.176	234.496
	25.1922	278.56
	25.2085	268.625
	25.2247	254.69
	25.2409	257.755
	25.2571	272.819
	25.2734	303.884
	25.2896	286.949
	25.3058	259.014
	25.322	316.078
	25.3383	307.143
	25.3545	330.208
	25.3707	300.273
	25.3869	306.337
	25.4032	301.402
	25.4194	375.467
	25.4356	350.532
	25.4519	359.596
	25.4681	365.661
	25.4843	346.726
	25.5005	373.791
	25.5167	401.855
	25.533	424.92
	25.5492	390.985
	25.5654	423.05
	25.5816	374.114
	25.5979	463.179
	25.6141	382.244
	25.6303	467.309
	25.6466	466.373
	25.6628	437.438
	25.679	443.503
	25.6952	402.568
	25.7115	488.632
	25.7277	541.697
	25.7439	431.762
	25.7601	514.826
	25.7764	483.891
	25.7926	592.956
	25.8088	548.021
	25.825	517.085
	25.8413	514.15
	25.8575	547.215
	25.8737	632.28
	25.8899	614.344
	25.9062	637.409
	25.9224	717.474
	25.9386	750.539
	25.9548	737.603
	25.9711	753.668
	25.9873	695.733
	26.0035	753.798
	26.0197	744.862
	26.036	708.927
	26.0522	744.992
	26.0684	749.057
	26.0846	796.121
	26.1009	764.186
	26.1171	859.251
	26.1333	908.316
	26.1496	860.38
	26.1658	956.445
	26.182	986.51
	26.1982	973.575
	26.2144	981.639
	26.2307	1010.7
	26.2469	1021.77
	26.2631	999.834
	26.2794	1157.9
	26.2956	1198.96
	26.3118	1240.03
	26.328	1163.09
	26.3443	1249.16
	26.3605	1316.22
	26.3767	1279.29
	26.3929	1303.35
	26.4092	1280.42
	26.4254	1411.48
	26.4416	1376.55
	26.4578	1475.61
	26.4741	1559.68
	26.4903	1450.74
	26.5065	1502.8
	26.5227	1599.87
	26.539	1673.93
	26.5552	1630
	26.5714	1787.06
	26.5877	1773.13
	26.6039	1828.19
	26.6201	1874.26
	26.6363	1872.32
	26.6526	1893.39
	26.6688	1977.45
	26.685	2026.52
	26.7012	2079.58
	26.7174	2023.65
	26.7337	2181.71
	26.7499	2224.78
	26.7661	2345.84
	26.7824	2371.91
	26.7986	2297.97
	26.8148	2275.03
	26.831	2409.1
	26.8473	2411.16
	26.8635	2536.23
	26.8797	2512.29
	26.8959	2550.36
	26.9122	2660.42
	26.9284	2561.49
	26.9446	2700.55
	26.9608	2588.62
	26.9771	2690.68
	26.9933	2600.75
	27.0095	2732.81
	27.0257	2819.88
	27.042	2793.94
	27.0582	2795.01
	27.0744	2708.07
	27.0906	2848.14
	27.1069	2685.2
	27.1231	2739.26
	27.1393	2772.33
	27.1555	2792.39
	27.1718	2730.46
	27.188	2761.52
	27.2042	2619.59
	27.2204	2664.65
	27.2367	2669.72
	27.2529	2617.78
	27.2691	2388.85
	27.2854	2531.91
	27.3016	2418.98
	27.3178	2441.04
	27.334	2425.11
	27.3502	2247.17
	27.3665	2248.24
	27.3827	2190.3
	27.3989	2108.37
	27.4152	2055.43
	27.4314	2006.49
	27.4476	1960.56
	27.4638	1911.62
	27.4801	1920.69
	27.4963	1735.75
	27.5125	1682.82
	27.5287	1771.88
	27.545	1635.95
	27.5612	1630.01
	27.5774	1453.08
	27.5936	1456.14
	27.6099	1505.21
	27.6261	1356.27
	27.6423	1305.34
	27.6585	1282.4
	27.6748	1187.47
	27.691	1248.53
	27.7072	1145.6
	27.7234	1114.66
	27.7397	1022.73
	27.7559	988.79
	27.7721	1015.85
	27.7884	937.919
	27.8046	933.984
	27.8208	935.049
	27.837	903.114
	27.8532	891.178
	27.8695	836.243
	27.8857	860.308
	27.9019	847.373
	27.9182	703.437
	27.9344	723.502
	27.9506	699.567
	27.9668	702.631
	27.983	650.696
	27.9993	658.761
	28.0155	593.826
	28.0317	615.89
	28.048	598.955
	28.0642	564.02
	28.0804	573.085
	28.0966	576.149
	28.1129	491.214
	28.1291	521.279
	28.1453	483.344
	28.1615	458.408
	28.1778	448.473
	28.194	477.538
	28.2102	422.603
	28.2264	437.667
	28.2427	408.732
	28.2589	449.797
	28.2751	389.862
	28.2913	341.926
	28.3076	396.991
	28.3238	424.056
	28.34	391.121
	28.3562	371.185
	28.3725	323.25
	28.3887	304.315
	28.4049	357.38
	28.4212	333.444
	28.4374	356.509
	28.4536	329.574
	28.4698	277.639
	28.486	219.703
	28.5023	228.768
	28.5185	324.833
	28.5347	246.897
	28.551	299.962
	28.5672	240.027
	28.5834	244.092
	28.5996	212.156
	28.6159	238.221
	28.6321	245.286
	28.6483	171.351
	28.6645	200.415
	28.6808	257.48
	28.697	197.545
	28.7132	175.61
	28.7294	225.674
	28.7457	244.739
	28.7619	207.804
	28.7781	217.869
	28.7943	172.933
	28.8106	154.998
	28.8268	186.063
	28.843	205.128
	28.8592	159.192
	28.8755	166.257
	28.8917	163.322
	28.9079	183.387
	28.9241	178.451
	28.9404	166.516
	28.9566	183.581
	28.9728	175.646
	28.989	114.71
	29.0053	176.775
	29.0215	94.8397
	29.0377	112.904
	29.054	176.969
	29.0702	105.034
	29.0864	204.099
	29.1026	78.1635
	29.1188	111.228
	29.1351	162.293
	29.1513	134.358
	29.1675	77.4224
	29.1838	127.487
	29.2	87.5519
	29.2162	109.617
	29.2324	93.6814
	29.2487	74.7462
	29.2649	64.8109
	29.2811	24.8756
	29.2973	111.94
	29.3136	105.005
	29.3298	92.0699
	29.346	109.135
	29.3622	93.1993
	29.3785	166.264
	29.3947	52.3288
	29.4109	94.3936
	29.4271	113.458
	29.4434	8.52306
	29.4596	67.5878
	29.4758	72.6526
	29.492	77.7173
	29.5083	60.782
	29.5245	68.8468
	29.5407	72.9115
	29.557	53.9763
	29.5732	61.041
	29.5894	34.1057
	29.6056	50.1705
	29.6218	81.2352
	29.6381	36.3
	29.6543	48.3647
	29.6705	36.4295
	29.6867	43.4942
	29.703	48.5589
	29.7192	94.6237
	29.7354	99.6884
	29.7517	66.7532
	29.7679	35.8179
	29.7841	47.8827
	29.8003	48.9474
	29.8166	60.0121
	29.8328	39.0769
	29.849	33.1416
	29.8652	62.2064
	29.8815	57.2711
	29.8977	16.3359
	29.9139	15.4006
	29.9301	60.4653
	29.9464	-10.4699
	29.9626	58.5948
	29.9788	13.6596
	29.995	26.7243
	30.0113	61.7891
	30.0275	58.8538
	30.0437	28.9185
	30.0599	-3.01672
	30.0762	31.048
	30.0924	30.1128
	30.1086	33.1775
	30.1248	50.2422
	30.1411	51.307
	30.1573	31.3717
	30.1735	31.4365
	30.1898	34.5012
	30.206	27.566
	30.2222	48.6307
	30.2384	24.6955
	30.2547	4.76019
	30.2709	-25.1751
	30.2871	26.8897
	30.3033	35.9544
	30.3195	26.0192
	30.3358	-7.9161
	30.352	62.1487
	30.3682	17.2134
	30.3845	-22.7219
	30.4007	15.3429
	30.4169	0.40762
	30.4331	-22.5276
	30.4494	26.5371
	30.4656	-3.39816
	30.4818	15.9468
	30.498	-26.3704
	30.5143	-10.6876
	30.5305	3.99513
	30.5467	-22.3221
	30.5629	5.36065
	30.5792	12.0434
	30.5954	-33.2738
	30.6116	-33.591
	30.6278	-3.90826
	30.6441	-39.2255
	30.6603	28.4573
	30.6765	-41.86
	30.6927	-27.1772
	30.709	-4.49444
	30.7252	-42.8117
	30.7414	-27.1289
	30.7577	-30.4461
	30.7739	-0.76335
	30.7901	-34.0806
	30.8063	-6.39783
	30.8225	18.2849
	30.8388	-33.0323
	30.855	-12.3495
	30.8712	6.33325
	30.8875	-95.984
	30.9037	-40.3012
	30.9199	-21.6184
	30.9361	-35.9357
	30.9523	-18.2529
	30.9686	-26.5701
	30.9848	-9.88736
	31.001	-18.2046
	31.0173	21.4782
	31.0335	-26.8391
	31.0497	-68.1563
	31.0659	-58.4735
	31.0822	-45.7908
	31.0984	-5.10797
	31.1146	31.5748
	31.1308	22.2575
	31.1471	6.94033
	31.1633	-30.3769
	31.1795	15.3058
	31.1957	-36.0114
	31.212	-41.3286
	31.2282	-32.6458
	31.2444	3.03694
	31.2606	-56.2803
	31.2769	-30.5975
	31.2931	9.08524
	31.3093	-36.232
	31.3255	15.4508
	31.3418	-49.8665
	31.358	-26.1837
	31.3742	25.4991
	31.3905	-12.8181
	31.4067	-11.1354
	31.4229	-16.4526
	31.4391	-30.7699
	31.4553	-41.0871
	31.4716	-41.4043
	31.4878	-20.7216
	31.504	-29.0388
	31.5203	-27.356
	31.5365	-39.6732
	31.5527	-50.9905
	31.5689	-5.30768
	31.5852	-85.6249
	31.6014	-41.9422
	31.6176	-12.2594
	31.6338	-12.5766
	31.6501	-23.8939
	31.6663	-46.2111
	31.6825	-46.5283
	31.6987	-19.8455
	31.715	-40.1628
	31.7312	-40.48
	31.7474	-42.7972
	31.7636	-21.1145
	31.7799	-15.4317
	31.7961	-45.749
	31.8123	-18.0662
	31.8285	-5.38338
	31.8448	-30.7006
	31.861	-62.0179
	31.8772	-1.33508
	31.8934	0.34766
	31.9097	-3.96956
	31.9259	-47.2868
	31.9421	-40.604
	31.9583	-37.9213
	31.9746	-24.2385
	31.9908	-50.5557
	32.007	-33.873
	32.0232	-47.1902
	32.0395	-35.5074
	32.0557	-19.8246
	32.0719	-0.14187
	32.0881	-46.4591
	32.1044	-15.7763
	32.1206	-32.0936
	32.1368	-29.4108
	32.1531	-40.728
	32.1693	6.95474
	32.1855	-25.3625
	32.2017	-4.67974
	32.218	-3.99696
	32.2342	-61.3142
	32.2504	-25.6314
	32.2666	-15.9487
	32.2829	-57.2659
	32.2991	-43.5831
	32.3153	-84.9004
	32.3315	-67.2176
	32.3478	-67.5348
	32.364	-39.852
	32.3802	-55.1693
	32.3964	-53.4865
	32.4127	-32.8037
	32.4289	-48.121
	32.4451	-44.4382
	32.4613	-29.7554
	32.4776	-47.0727
	32.4938	-55.3899
	32.51	-53.7071
	32.5262	-22.0244
	32.5425	-30.3416
	32.5587	-35.6588
	32.5749	-59.9761
	32.5911	-32.2933
	32.6074	-46.6105
	32.6236	-22.9277
	32.6398	-44.245
	32.6561	-30.5622
	32.6723	-38.8794
	32.6885	-60.1967
	32.7047	-29.5139
	32.721	-46.8311
	32.7372	-52.1484
	32.7534	-27.4656
	32.7696	-70.7828
	32.7859	-1.10006
	32.8021	-60.4173
	32.8183	-50.7345
	32.8345	17.9482
	32.8508	-33.369
	32.867	-31.6862
	32.8832	-46.0035
	32.8994	-75.3207
	32.9157	-75.6379
	32.9319	-15.9551
	32.9481	-45.2724
	32.9643	-49.5896
	32.9806	-16.9068
	32.9968	-57.2241
	33.013	-24.5413
	33.0292	-12.8585
	33.0455	-10.1758
	33.0617	-46.493
	33.0779	-38.8102
	33.0941	-45.1275
	33.1104	-17.4447
	33.1266	-21.7619
	33.1428	-22.0792
	33.1591	-22.3964
	33.1753	-46.7136
	33.1915	-31.0309
	33.2077	-59.3481
	33.224	-42.6653
	33.2402	-60.9826
	33.2564	0.70023
	33.2726	-14.617
	33.2888	-31.9342
	33.3051	-14.2515
	33.3213	0.43132
	33.3375	-54.8859
	33.3538	-14.2032
	33.37	-34.5204
	33.3862	-0.83764
	33.4024	-24.1549
	33.4187	-29.4721
	33.4349	-18.7893
	33.4511	-44.1066
	33.4673	8.57623
	33.4836	-36.741
	33.4998	-62.0583
	33.516	-12.3755
	33.5322	-27.6927
	33.5485	-44.01
	33.5647	-56.3272
	33.5809	-39.6444
	33.5971	1.03835
	33.6134	-4.27886
	33.6296	-14.5961
	33.6458	-54.9133
	33.662	-50.2306
	33.6783	-36.5478
	33.6945	-7.865
	33.7107	-61.1823
	33.727	-8.49948
	33.7432	-54.8167
	33.7594	-60.1339
	33.7756	-26.4512
	33.7918	-15.7684
	33.8081	-9.08565
	33.8243	-34.4029
	33.8405	-45.7201
	33.8567	16.9627
	33.873	-1.35457
	33.8892	-36.6718
	33.9054	-14.9891
	33.9217	-12.3063
	33.9379	-24.6235
	33.9541	-8.94074
	33.9703	-28.258
	33.9866	13.4248
	34.0028	-7.8924
	34.019	-38.2097
	34.0352	6.47312
	34.0515	-31.8441
	34.0677	2.83865
	34.0839	-19.4786
	34.1001	-22.7958
	34.1164	-5.11305
	34.1326	-11.4303
	34.1488	-8.74749
	34.165	-31.0648
	34.1813	-10.382
	34.1975	-19.6992
	34.2137	-2.01645
	34.2299	-11.3337
	34.2462	-10.6509
	34.2624	-10.9681
	34.2786	0.71464
	34.2948	-18.6026
	34.3111	-0.9198
	34.3273	-22.2371
	34.3435	-2.55428
	34.3597	-12.8715
	34.376	-18.1887
	34.3922	1.49403
	34.4084	-11.8232
	34.4246	-5.14045
	34.4409	21.5423
	34.4571	-3.77489
	34.4733	4.90785
	34.4896	8.59063
	34.5058	27.2734
	34.522	-4.0438
	34.5382	10.6389
	34.5545	9.32172
	34.5707	-16.9955
	34.5869	19.6872
	34.6031	-6.62998
	34.6194	20.0528
	34.6356	-10.2645
	34.6518	-28.5817
	34.668	2.10111
	34.6843	-7.63653
	34.7005	-2.48961
	34.7167	2.6573
	34.7329	-13.1958
	34.7492	-18.0489
	34.7654	-10.9019
	34.7816	4.24496
	34.7978	-72.6081
	34.8141	-1.4612
	34.8303	4.68572
	34.8465	-20.1674
	34.8627	-11.0205
	34.879	31.1265
	34.8952	-3.72663
	34.9114	-23.5797
	34.9276	-21.4328
	34.9439	18.7141
	34.9601	-5.13896
	34.9763	-25.992
	34.9926	-22.8451
	35.0088	-1.69821
	35.025	5.44871
	35.0412	17.5956
	35.0575	16.7425
	35.0737	-33.1106
	35.0899	32.0364
	35.1061	-6.81672
	35.1224	-18.6698
	35.1386	-13.5229
	35.1548	-44.376
	35.171	8.77095
	35.1873	-20.0821
	35.2035	-24.9352
	35.2197	-13.7883
	35.2359	-20.6414
	35.2522	38.5055
	35.2684	-36.3476
	35.2846	-12.2006
	35.3008	12.9463
	35.3171	35.0932
	35.3333	7.24011
	35.3495	-3.61297
	35.3657	-10.4661
	35.382	-3.31915
	35.3982	6.82777
	35.4144	-20.0253
	35.4306	1.1216
	35.4469	-38.7315
	35.4631	4.41543
	35.4793	-23.4377
	35.4956	4.70927
	35.5118	15.8562
	35.528	1.0031
	35.5442	-28.85
	35.5605	26.2969
	35.5767	-25.5562
	35.5929	-32.4092
	35.6091	5.73768
	35.6253	-13.1154
	35.6416	-8.96849
	35.6578	20.1784
	35.674	39.3253
	35.6903	35.4723
	35.7065	-15.3808
	35.7227	8.76608
	35.7389	-23.087
	35.7552	-51.9401
	35.7714	-0.79317
	35.7876	-29.6462
	35.8038	-15.4993
	35.8201	-13.3524
	35.8363	-12.2055
	35.8525	30.9414
	35.8687	-63.9117
	35.885	-3.76476
	35.9012	5.38216
	35.9174	-27.4709
	35.9336	-55.324
	35.9499	-19.1771
	35.9661	-41.0302
	35.9823	-8.88326
	35.9985	-33.7363
	36.0148	-29.5894
	36.031	-24.4425
	36.0472	-51.2956
	36.0635	-23.1487
	36.0797	-43.0018
	36.0959	-27.8548
	36.1121	-15.7079
	36.1283	-23.561
	36.1446	5.5859
	36.1608	-25.2672
	36.177	-20.1203
	36.1932	-9.97335
	36.2095	-21.8264
	36.2257	-48.6795
	36.2419	-19.5326
	36.2582	-49.3857
	36.2744	-31.2388
	36.2906	-15.0919
	36.3068	-3.94494
	36.3231	-14.798
	36.3393	-9.65111
	36.3555	-11.5042
	36.3717	-40.3573
	36.388	-19.2104
	36.4042	-35.0635
[truncated: 3,303 more rows]

## Sheet: Figure 2d
Figure 2d
	Wavelength (nm)	Absorbance (arb. units)
	2000	0.18104
	1999	0.18075
	1998	0.18045
	1997	0.18016
	1996	0.17986
	1995	0.17964
	1994	0.17935
	1993	0.17914
	1992	0.17894
	1991	0.17865
	1990	0.17844
	1989	0.17822
	1988	0.17796
	1987	0.17772
	1986	0.1775
	1985	0.17735
	1984	0.17704
	1983	0.17679
	1982	0.17649
	1981	0.17621
	1980	0.1759
	1979	0.17564
	1978	0.17519
	1977	0.17493
	1976	0.17455
	1975	0.17417
	1974	0.17373
	1973	0.17328
	1972	0.17278
	1971	0.1723
	1970	0.17171
	1969	0.17118
	1968	0.1706
	1967	0.16995
	1966	0.16929
	1965	0.16858
	1964	0.16789
	1963	0.16709
	1962	0.16636
	1961	0.1654
	1960	0.16457
	1959	0.16359
	1958	0.16256
	1957	0.16158
	1956	0.16049
	1955	0.15936
	1954	0.15824
	1953	0.15698
	1952	0.1558
	1951	0.15442
	1950	0.15318
	1949	0.15181
	1948	0.15033
	1947	0.14898
	1946	0.14746
	1945	0.14605
	1944	0.14448
	1943	0.1429
	1942	0.14141
	1941	0.13982
	1940	0.13835
	1939	0.13684
	1938	0.13524
	1937	0.13378
	1936	0.13225
	1935	0.13077
	1934	0.12935
	1933	0.12788
	1932	0.1265
	1931	0.12522
	1930	0.12397
	1929	0.12267
	1928	0.12156
	1927	0.12042
	1926	0.11919
	1925	0.11816
	1924	0.1173
	1923	0.11622
	1922	0.1153
	1921	0.11442
	1920	0.11353
	1919	0.11271
	1918	0.11193
	1917	0.11114
	1916	0.1104
	1915	0.10965
	1914	0.10895
	1913	0.10823
	1912	0.10763
	1911	0.10705
	1910	0.10643
	1909	0.10592
	1908	0.10535
	1907	0.10477
	1906	0.10424
	1905	0.10373
	1904	0.10338
	1903	0.10292
	1902	0.10253
	1901	0.10222
	1900	0.1018
	1899	0.1015
	1898	0.10124
	1897	0.101
	1896	0.10068
	1895	0.10043
	1894	0.10023
	1893	0.10003
	1892	0.09991
	1891	0.09973
	1890	0.09955
	1889	0.0994
	1888	0.09928
	1887	0.09915
	1886	0.09903
	1885	0.09897
	1884	0.09884
	1883	0.09878
	1882	0.09869
	1881	0.09875
	1880	0.09868
	1879	0.09868
	1878	0.09867
	1877	0.09866
	1876	0.09868
	1875	0.09873
	1874	0.09873
	1873	0.09874
	1872	0.09879
	1871	0.09877
	1870	0.09888
	1869	0.09894
	1868	0.09891
	1867	0.09893
	1866	0.09904
	1865	0.09906
	1864	0.09912
	1863	0.09918
	1862	0.09919
	1861	0.09927
	1860	0.09934
	1859	0.09938
	1858	0.09934
	1857	0.09942
	1856	0.09943
	1855	0.0995
	1854	0.09953
	1853	0.09956
	1852	0.09957
	1851	0.09964
	1850	0.09961
	1849	0.09968
	1848	0.0997
	1847	0.09969
	1846	0.09975
	1845	0.09977
	1844	0.09978
	1843	0.09979
	1842	0.09982
	1841	0.09983
	1840	0.09984
	1839	0.09977
	1838	0.09979
	1837	0.09982
	1836	0.0998
	1835	0.09978
	1834	0.09976
	1833	0.09978
	1832	0.09975
	1831	0.09974
	1830	0.09966
	1829	0.09966
	1828	0.0996
	1827	0.09962
	1826	0.0996
	1825	0.09954
	1824	0.09951
	1823	0.09949
	1822	0.09942
	1821	0.09939
	1820	0.09938
	1819	0.09934
	1818	0.09927
	1817	0.0992
	1816	0.09917
	1815	0.09911
	1814	0.09907
	1813	0.09904
	1812	0.09897
	1811	0.0989
	1810	0.09884
	1809	0.09882
	1808	0.09876
	1807	0.09872
	1806	0.09865
	1805	0.09861
	1804	0.09854
	1803	0.09849
	1802	0.09845
	1801	0.09838
	1800	0.09832
	1799	0.09824
	1798	0.09819
	1797	0.09811
	1796	0.098
	1795	0.09802
	1794	0.09797
	1793	0.09789
	1792	0.09785
	1791	0.09779
	1790	0.09772
	1789	0.09766
	1788	0.09756
	1787	0.09749
	1786	0.09743
	1785	0.09741
	1784	0.09729
	1783	0.09723
	1782	0.0972
	1781	0.09715
	1780	0.09709
	1779	0.09699
	1778	0.09689
	1777	0.09689
	1776	0.09682
	1775	0.09678
	1774	0.09671
	1773	0.09662
	1772	0.0966
	1771	0.09657
	1770	0.09649
	1769	0.09646
	1768	0.09644
	1767	0.09634
	1766	0.09634
	1765	0.09631
	1764	0.09628
	1763	0.09622
	1762	0.09619
	1761	0.09619
	1760	0.09618
	1759	0.09615
	1758	0.09611
	1757	0.09609
	1756	0.09606
	1755	0.09607
	1754	0.09602
	1753	0.09603
	1752	0.09602
	1751	0.09602
	1750	0.09602
	1749	0.09598
	1748	0.09601
	1747	0.09599
	1746	0.096
	1745	0.096
	1744	0.09598
	1743	0.09602
	1742	0.09601
	1741	0.09595
	1740	0.09601
	1739	0.09602
	1738	0.09601
	1737	0.09601
	1736	0.09603
	1735	0.09604
	1734	0.09605
	1733	0.09611
	1732	0.09612
	1731	0.09612
	1730	0.09612
	1729	0.09616
	1728	0.09615
	1727	0.0962
	1726	0.09621
	1725	0.09625
	1724	0.09625
	1723	0.09628
	1722	0.09631
	1721	0.09637
	1720	0.0964
	1719	0.09644
	1718	0.09647
	1717	0.09652
	1716	0.09655
	1715	0.09658
	1714	0.0966
	1713	0.09671
	1712	0.09667
	1711	0.09686
	1710	0.09682
	1709	0.09688
	1708	0.09692
	1707	0.09692
	1706	0.09701
	1705	0.09695
	1704	0.09707
	1703	0.09713
	1702	0.09716
	1701	0.09718
	1700	0.09726
	1699	0.09726
	1698	0.09729
	1697	0.09739
	1696	0.09744
	1695	0.09749
	1694	0.09758
	1693	0.09758
	1692	0.09764
	1691	0.09767
	1690	0.0978
	1689	0.0978
	1688	0.09796
	1687	0.09787
	1686	0.09801
	1685	0.09814
	1684	0.09813
	1683	0.09829
	1682	0.09831
	1681	0.09843
	1680	0.09843
	1679	0.09853
	1678	0.09857
	1677	0.09872
	1676	0.0988
	1675	0.09892
	1674	0.099
	1673	0.09904
	1672	0.0992
	1671	0.09928
	1670	0.09939
	1669	0.09951
	1668	0.09958
	1667	0.09968
	1666	0.09986
	1665	0.09995
	1664	0.10005
	1663	0.10019
	1662	0.10039
	1661	0.10049
	1660	0.10064
	1659	0.10072
	1658	0.10086
	1657	0.10103
	1656	0.10127
	1655	0.10144
	1654	0.10156
	1653	0.10172
	1652	0.10192
	1651	0.1021
	1650	0.10223
	1649	0.10249
	1648	0.1026
	1647	0.10283
	1646	0.10301
	1645	0.1032
	1644	0.10334
	1643	0.10358
	1642	0.10379
	1641	0.10399
	1640	0.10415
	1639	0.1044
	1638	0.10464
	1637	0.10484
	1636	0.10496
	1635	0.10522
	1634	0.10547
	1633	0.10563
	1632	0.10591
	1631	0.10614
	1630	0.10634
	1629	0.10657
	1628	0.10684
	1627	0.10699
	1626	0.10726
	1625	0.10749
	1624	0.10773
	1623	0.10794
	1622	0.10815
	1621	0.10836
	1620	0.10862
	1619	0.10886
	1618	0.10904
	1617	0.10929
	1616	0.10948
	1615	0.1097
	1614	0.10998
	1613	0.11013
	1612	0.11028
	1611	0.11048
	1610	0.11064
	1609	0.1109
	1608	0.11106
	1607	0.11124
	1606	0.11139
	1605	0.11154
	1604	0.11172
	1603	0.11185
	1602	0.11199
	1601	0.11213
	1600	0.1122
	1599	0.11238
	1598	0.1125
	1597	0.11258
	1596	0.11274
	1595	0.11289
	1594	0.11296
	1593	0.11316
	1592	0.11319
	1591	0.1134
	1590	0.11343
	1589	0.11356
	1588	0.11362
	1587	0.11386
	1586	0.11395
	1585	0.11413
	1584	0.11423
	1583	0.11432
	1582	0.11443
	1581	0.11454
	1580	0.11471
	1579	0.11477
	1578	0.1149
	1577	0.11497
	1576	0.11515
	1575	0.11524
	1574	0.11539
	1573	0.11548
	1572	0.11556
	1571	0.11568
	1570	0.1158
	1569	0.11586
	1568	0.11586
	1567	0.11596
	1566	0.11606
	1565	0.11607
	1564	0.11628
	1563	0.11612
	1562	0.1162
	1561	0.11633
	1560	0.11622
	1559	0.11625
	1558	0.11626
	1557	0.11625
	1556	0.11619
	1555	0.11613
	1554	0.11618
	1553	0.11607
	1552	0.11607
	1551	0.11605
	1550	0.11595
	1549	0.1159
	1548	0.11582
	1547	0.11581
	1546	0.11573
	1545	0.11562
	1544	0.11555
	1543	0.11559
	1542	0.11545
	1541	0.11537
	1540	0.11536
	1539	0.11518
	1538	0.11508
	1537	0.11504
	1536	0.11492
	1535	0.11479
	1534	0.11469
	1533	0.11451
	1532	0.11437
	1531	0.11422
	1530	0.11407
	1529	0.11388
	1528	0.11364
	1527	0.11346
	1526	0.11325
	1525	0.11301
	1524	0.11278
	1523	0.11248
	1522	0.11226
	1521	0.11202
	1520	0.11171
	1519	0.11156
	1518	0.11128
	1517	0.11102
	1516	0.11078
	1515	0.11051
	1514	0.11023
	1513	0.11001
	1512	0.10975
	1511	0.10946
	1510	0.10926
	1509	0.109
	1508	0.10871
	1507	0.10849
	1506	0.10822
	1505	0.10792
	1504	0.10765
	1503	0.10736
	1502	0.10705
	1501	0.10674
	1500	0.10632
	1499	0.10596
	1498	0.10551
	1497	0.10509
	1496	0.10455
	1495	0.10409
	1494	0.10358
	1493	0.10303
	1492	0.10244
	1491	0.10171
	1490	0.10117
	1489	0.10043
	1488	0.09983
	1487	0.09901
	1486	0.09845
	1485	0.0976
	1484	0.09683
	1483	0.09615
	1482	0.09543
	1481	0.0947
	1480	0.09399
	1479	0.0933
	1478	0.09255
	1477	0.09189
	1476	0.09127
	1475	0.0906
	1474	0.09003
	1473	0.08933
	1472	0.08877
	1471	0.08823
	1470	0.08763
	1469	0.08705
	1468	0.08654
	1467	0.08597
	1466	0.08554
	1465	0.08501
	1464	0.08452
	1463	0.084
	1462	0.08354
	1461	0.08311
	1460	0.08258
	1459	0.08209
	1458	0.08164
	1457	0.08111
	1456	0.08064
	1455	0.08018
	1454	0.07971
	1453	0.07918
	1452	0.07866
	1451	0.07819
	1450	0.07764
	1449	0.0771
	1448	0.07664
	1447	0.07609
	1446	0.07557
	1445	0.07503
	1444	0.07443
	1443	0.07401
	1442	0.07354
	1441	0.07295
	1440	0.07239
	1439	0.072
	1438	0.07145
	1437	0.0709
	1436	0.07043
	1435	0.06995
	1434	0.0695
	1433	0.06896
	1432	0.06853
	1431	0.0681
	1430	0.06761
	1429	0.06719
	1428	0.06671
	1427	0.06624
	1426	0.06598
	1425	0.06565
	1424	0.06514
	1423	0.06494
	1422	0.06455
	1421	0.06421
	1420	0.06399
	1419	0.0637
	1418	0.0635
	1417	0.06323
	1416	0.06304
	1415	0.06291
	1414	0.06269
	1413	0.06257
	1412	0.06245
	1411	0.06232
	1410	0.06221
	1409	0.0622
	1408	0.0621
	1407	0.06188
	1406	0.06174
	1405	0.06172
	1404	0.06159
	1403	0.06154
	1402	0.06147
	1401	0.06138
	1400	0.06132
	1399	0.06129
	1398	0.06129
	1397	0.06118
	1396	0.06125
	1395	0.06124
	1394	0.0611
	1393	0.06123
	1392	0.06122
	1391	0.0612
	1390	0.0612
	1389	0.06111
	1388	0.06113
	1387	0.06113
	1386	0.06106
	1385	0.06103
	1384	0.06097
	1383	0.06088
	1382	0.06087
	1381	0.06081
	1380	0.06074
	1379	0.06068
	1378	0.06062
	1377	0.06054
	1376	0.06047
	1375	0.06039
	1374	0.06037
	1373	0.06031
	1372	0.06025
	1371	0.0602
	1370	0.06014
	1369	0.06011
	1368	0.06002
	1367	0.06011
	1366	0.0599
	1365	0.06007
	1364	0.05997
	1363	0.05992
	1362	0.05988
	1361	0.05989
	1360	0.05987
	1359	0.05987
	1358	0.05982
	1357	0.05979
	1356	0.05978
	1355	0.05977
	1354	0.05974
	1353	0.05971
	1352	0.05972
	1351	0.05971
	1350	0.0597
	1349	0.05969
	1348	0.05965
	1347	0.05963
	1346	0.05961
	1345	0.05961
	1344	0.05957
	1343	0.05957
	1342	0.05955
	1341	0.05952
	1340	0.05948
	1339	0.05945
	1338	0.05948
	1337	0.05947
	1336	0.05936
	1335	0.05945
	1334	0.05943
	1333	0.05937
	1332	0.05928
	1331	0.05934
	1330	0.0594
	1329	0.05925
	1328	0.05933
	1327	0.05924
	1326	0.05925
	1325	0.05922
	1324	0.0592
	1323	0.05919
	1322	0.05915
	1321	0.05911
	1320	0.05906
	1319	0.059
	1318	0.059
	1317	0.05891
	1316	0.05891
	1315	0.05884
	1314	0.05881
	1313	0.0587
	1312	0.05865
	1311	0.05861
	1310	0.05851
	1309	0.05843
	1308	0.05843
	1307	0.05832
	1306	0.05819
	1305	0.05816
	1304	0.05805
	1303	0.05786
	1302	0.05783
	1301	0.05777
	1300	0.05768
	1299	0.05751
	1298	0.05745
	1297	0.05739
	1296	0.05721
	1295	0.0571
	1294	0.05699
	1293	0.0569
	1292	0.05674
	1291	0.05663
	1290	0.05649
	1289	0.05637
	1288	0.05619
	1287	0.05603
	1286	0.05592
	1285	0.05578
	1284	0.05556
	1283	0.05552
	1282	0.05528
	1281	0.05511
	1280	0.05502
	1279	0.0549
	1278	0.05466
	1277	0.05449
	1276	0.05434
	1275	0.0542
	1274	0.05397
	1273	0.05384
	1272	0.05368
	1271	0.05348
	1270	0.0533
	1269	0.05313
	1268	0.05296
	1267	0.05275
	1266	0.05256
	1265	0.05237
	1264	0.05216
	1263	0.05199
	1262	0.0518
	1261	0.05163
	1260	0.05142
	1259	0.05124
	1258	0.05107
	1257	0.05087
	1256	0.05068
	1255	0.05056
	1254	0.05038
	1253	0.05022
	1252	0.05008
	1251	0.04992
	1250	0.04977
	1249	0.04964
	1248	0.0495
	1247	0.04936
	1246	0.04924
	1245	0.04909
	1244	0.04899
	1243	0.04884
	1242	0.04873
	1241	0.0486
	1240	0.0485
	1239	0.04839
	1238	0.04828
	1237	0.04811
	1236	0.04802
	1235	0.0479
	1234	0.04777
	1233	0.04766
	1232	0.0475
	1231	0.04743
	1230	0.04734
	1229	0.04724
	1228	0.04713
	1227	0.04699
	1226	0.04687
	1225	0.04673
	1224	0.04663
	1223	0.0465
	1222	0.04637
	1221	0.04627
	1220	0.04614
	1219	0.04603
	1218	0.04589
	1217	0.04582
	1216	0.04572
	1215	0.04557
	1214	0.04546
	1213	0.04533
	1212	0.0452
	1211	0.0451
	1210	0.045
	1209	0.04488
	1208	0.0448
	1207	0.0447
	1206	0.0446
	1205	0.0445
	1204	0.04439
	1203	0.04427
	1202	0.0442
	1201	0.04415
	1200	0.04405
	1199	0.04398
	1198	0.04385
	1197	0.0438
	1196	0.04369
	1195	0.04359
	1194	0.04351
	1193	0.04345
	1192	0.04336
	1191	0.04326
	1190	0.04319
	1189	0.0431
	1188	0.04301
	1187	0.04294
	1186	0.04285
	1185	0.04277
	1184	0.04266
	1183	0.04263
	1182	0.04254
	1181	0.04247
	1180	0.04238
	1179	0.04232
	1178	0.04225
	1177	0.0422
	1176	0.04216
	1175	0.04215
	1174	0.04211
	1173	0.04206
	1172	0.04203
	1171	0.04198
	1170	0.04194
	1169	0.04196
	1168	0.04194
	1167	0.04193
	1166	0.0419
	1165	0.04195
	1164	0.04192
	1163	0.04192
	1162	0.04189
	1161	0.04192
	1160	0.04194
	1159	0.04194
	1158	0.04194
	1157	0.04195
	1156	0.042
	1155	0.04198
	1154	0.04205
	1153	0.0421
	1152	0.04213
	1151	0.04218
	1150	0.04221
	1149	0.04224
	1148	0.04229
	1147	0.04235
	1146	0.04239
	1145	0.04247
	1144	0.04248
	1143	0.04254
	1142	0.04257
	1141	0.04267
	1140	0.04274
	1139	0.04279
	1138	0.04284
	1137	0.04291
	1136	0.04297
	1135	0.04307
	1134	0.04313
	1133	0.04319
	1132	0.04329
	1131	0.04336
	1130	0.04349
	1129	0.04352
	1128	0.0436
	1127	0.04377
	1126	0.0438
	1125	0.04391
	1124	0.04398
	1123	0.0441
	1122	0.04419
	1121	0.04425
	1120	0.04439
	1119	0.04449
	1118	0.04454
	1117	0.04464
	1116	0.04488
	1115	0.04482
	1114	0.04494
	1113	0.0451
	1112	0.04517
	1111	0.04521
	1110	0.0454
	1109	0.04548
	1108	0.04553
	1107	0.04568
	1106	0.04576
	1105	0.04582
	1104	0.04602
	1103	0.04601
	1102	0.04611
	1101	0.04622
	1100	0.04632
	1099	0.04639
	1098	0.04652
	1097	0.04652
	1096	0.04662
	1095	0.04679
	1094	0.04684
	1093	0.04689
	1092	0.04703
	1091	0.04702
	1090	0.04712
	1089	0.04723
	1088	0.04728
	1087	0.04732
	1086	0.04739
	1085	0.04749
	1084	0.04757
	1083	0.04761
	1082	0.0477
	1081	0.04778
	1080	0.04779
	1079	0.04785
	1078	0.04785
	1077	0.04799
	1076	0.048
	1075	0.04812
	1074	0.04817
	1073	0.04821
	1072	0.0483
	1071	0.04836
	1070	0.04842
	1069	0.04845
	1068	0.04857
	1067	0.04854
	1066	0.04861
	1065	0.04865
	1064	0.04864
	1063	0.04878
	1062	0.04877
	1061	0.04881
	1060	0.04881
	1059	0.04883
	1058	0.04886
	1057	0.04887
	1056	0.04885
	1055	0.04886
	1054	0.04891
	1053	0.04889
	1052	0.04885
	1051	0.04894
	1050	0.04887
	1049	0.04881
	1048	0.04882
	1047	0.04877
	1046	0.04876
	1045	0.04876
	1044	0.04872
	1043	0.04867
	1042	0.04865
	1041	0.0486
	1040	0.04856
	1039	0.0485
	1038	0.0485
	1037	0.04841
	1036	0.04838
	1035	0.04829
	1034	0.0483
	1033	0.04823
	1032	0.04811
	1031	0.04804
	1030	0.04801
	1029	0.04798
	1028	0.0479
	1027	0.04787
	1026	0.04781
	1025	0.04777
	1024	0.04773
	1023	0.0477
	1022	0.04761
	1021	0.04763
	1020	0.04758
	1019	0.04751
	1018	0.04751
	1017	0.04748
	1016	0.04747
	1015	0.04744
	1014	0.0474
	1013	0.0474
	1012	0.04738
	1011	0.04739
	1010	0.04736
	1009	0.04734
	1008	0.04737
	1007	0.04737
	1006	0.04732
	1005	0.04737
	1004	0.04734
	1003	0.04734
	1002	0.04735
	1001	0.04736
	1000	0.04737
	999	0.04737
	998	0.0474
	997	0.04741
	996	0.04741
	995	0.04742
	994	0.04743
	993	0.04739
	992	0.04749
	991	0.04748
	990	0.0475
	989	0.04754
	988	0.04756
	987	0.04759
	986	0.04756
	985	0.04759
	984	0.0476
	983	0.04766
	982	0.04768
	981	0.04767
	980	0.04771
	979	0.04775
	978	0.04777
	977	0.0478
	976	0.04777
	975	0.04786
	974	0.04787
	973	0.04788
	972	0.04794
	971	0.04793
	970	0.04796
	969	0.04796
	968	0.04801
	967	0.04805
	966	0.0481
	965	0.04811
	964	0.04809
	963	0.04816
	962	0.04819
	961	0.04823
	960	0.04825
	959	0.04822
	958	0.0483
	957	0.04831
	956	0.04831
	955	0.04832
	954	0.04839
	953	0.04842
	952	0.04842
	951	0.04848
	950	0.04852
	949	0.04854
	948	0.04862
	947	0.04865
	946	0.04863
	945	0.04872
	944	0.04872
	943	0.04879
	942	0.04876
	941	0.04879
	940	0.04884
	939	0.04889
	938	0.04897
	937	0.049
	936	0.0491
	935	0.04914
	934	0.04916
	933	0.04921
	932	0.04923
	931	0.0493
	930	0.04933
	929	0.04931
	928	0.04942
	927	0.04949
	926	0.0495
	925	0.04955
	924	0.04966
	923	0.0497
	922	0.04968
	921	0.04981
	920	0.0499
	919	0.04996
	918	0.05009
	917	0.05
	916	0.05007
	915	0.0501
	914	0.05027
	913	0.05033
	912	0.05038
	911	0.05042
	910	0.05049
	909	0.05065
	908	0.05069
	907	0.05076
	906	0.05088
	905	0.05088
	904	0.05106
	903	0.05119
	902	0.05118
	901	0.05128
	900	0.05134
	899	0.05132
	898	0.05157
	897	0.05158
	896	0.05175
	895	0.05179
	894	0.05186
	893	0.0521
	892	0.05199
	891	0.05234
	890	0.05216
	889	0.05207
	888	0.05244
	887	0.05253
	886	0.05271
	885	0.05275
	884	0.05281
	883	0.05298
	882	0.05303
	881	0.05326
	880	0.05336
	879	0.05327
	878	0.0536
	877	0.05373
	876	0.05392
	875	0.05381
	874	0.0541
	873	0.05418
	872	0.05435
	871	0.05452
	870	0.0545
	869	0.05449
	868	0.0547
	867	0.05471
	866	0.05478
	865	0.05512
	864	0.05541
	863	0.05528
	862	0.0555
	861	0.05531
	860	0.05521
	859	0.05569
	858	0.0556
	857	0.05608
	856	0.05584
	855	0.05587
	854	0.0565
	853	0.05644
	852	0.05638
	851	0.05673
	850	0.05662
	849	0.05682
	848	0.05683
	847	0.05695
	846	0.05707
	845	0.05762
	844	0.05725
	843	0.05738
	842	0.05751
	841	0.05767
	840	0.05768
	839	0.05773
	838	0.05808
	837	0.05801
	836	0.0584
	835	0.0583
	834	0.0581
	833	0.0588
	832	0.05851
	831	0.05808
	830	0.05856
	829	0.0591
	828	0.05932
	827	0.05926
	826	0.05984
	825	0.05922
	824	0.05982
	823	0.0594
	822	0.06029
	821	0.06025
	820	0.05955
	819	0.06029
	818	0.06075
	817	0.05983
	816	0.06067
	815	0.06068
	814	0.06072
	813	0.06005
	812	0.06095
	811	0.06133
	810	0.06157
	809	0.06107
	808	0.06157
	807	0.06125
	806	0.06184
	805	0.06219
	804	0.06116
	803	0.06184
	802	0.06232
	801	0.06265
	800	0.06324
	799	0.06262
	798	0.06236
	797	0.06315
	796	0.06318
	795	0.06307
	794	0.06308
	793	0.06353
	792	0.06333
	791	0.063
	790	0.06311
	789	0.06398
	788	0.06378
	787	0.06378
	786	0.06416
	785	0.06389
	784	0.0638
	783	0.06447
	782	0.06427
	781	0.06436
	780	0.06468
	779	0.06448
	778	0.06471
	777	0.06539
	776	0.06463
	775	0.06539
	774	0.06556
	773	0.0648
	772	0.0659
	771	0.06588
	770	0.06574
	769	0.06546
	768	0.06652
	767	0.06599
	766	0.06574
	765	0.06682
	764	0.06641
	763	0.06672
	762	0.06627
	761	0.06679
	760	0.06726
	759	0.06738
	758	0.06712
	757	0.06703
	756	0.06781
	755	0.06777
	754	0.06729
	753	0.06768
	752	0.06803
	751	0.06828
	750	0.06778
	749	0.06797
	748	0.06842
	747	0.06875
	746	0.06877
	745	0.0688
	744	0.0688
	743	0.0691
	742	0.06938
	741	0.06934
	740	0.06943
	739	0.06978
	738	0.06972
	737	0.06996
	736	0.07018
	735	0.07027
	734	0.07059
	733	0.07083
	732	0.07034
	731	0.0705
	730	0.07102
	729	0.07073
	728	0.07125
	727	0.07132
	726	0.07191
	725	0.07168
	724	0.07191
	723	0.07184
	722	0.07212
	721	0.07236
	720	0.07266
	719	0.07272
	718	0.07289
	717	0.07303
	716	0.07355
	715	0.07342
	714	0.07358
	713	0.07351
	712	0.07406
	711	0.07408
	710	0.07405
	709	0.0745
	708	0.07466
	707	0.07487
	706	0.07498
	705	0.07526
	704	0.07544
	703	0.07546
	702	0.07573
	701	0.07607
	700	0.07638
	699	0.07647
	698	0.07652
	697	0.07694
	696	0.07691
	695	0.07724
	694	0.07756
	693	0.07745
	692	0.07764
	691	0.07814
	690	0.07794
	689	0.07825
	688	0.07877
	687	0.07932
	686	0.07914
	685	0.07936
	684	0.07965
	683	0.0798
	682	0.08018
	681	0.08038
	680	0.08045
	679	0.08107
	678	0.08129
	677	0.08112
	676	0.08164
	675	0.08175
	674	0.0822
	673	0.08247
	672	0.08282
	671	0.08314
	670	0.08348
	669	0.08362
	668	0.08389
	667	0.08401
	666	0.0845
	665	0.08476
	664	0.0852
	663	0.08551
	662	0.0858
	661	0.08622
	660	0.08637
	659	0.08692
	658	0.08716
	657	0.08726
	656	0.08798
	655	0.08811
	654	0.08875
	653	0.0886
	652	0.08909
	651	0.08963
	650	0.08996
	649	0.0904
	648	0.09089
	647	0.09115
	646	0.09148
	645	0.09186
	644	0.09235
	643	0.09272
	642	0.09327
	641	0.09365
	640	0.09417
	639	0.09465
	638	0.09494
	637	0.09561
	636	0.09607
	635	0.09624
	634	0.09693
	633	0.09748
	632	0.09795
	631	0.0985
	630	0.09936
	629	0.09953
	628	0.09995
	627	0.10084
	626	0.10122
	625	0.10205
	624	0.10269
	623	0.10325
	622	0.10393
	621	0.1046
	620	0.10506
	619	0.10559
	618	0.10652
	617	0.10701
	616	0.108
	615	0.10813
	614	0.10923
	613	0.11003
	612	0.11058
	611	0.11129
	610	0.11203
	609	0.11289
	608	0.11372
	607	0.11525
	606	0.11564
	605	0.11613
	604	0.11709
	603	0.11811
	602	0.11901
	601	0.11987
	600	0.12036
	599	0.12147
	598	0.12224
	597	0.1232
	596	0.12421
	595	0.12503
	594	0.12601
	593	0.12712
	592	0.128
	591	0.12903
	590	0.1304
	589	0.13076
	588	0.13183
	587	0.13319
	586	0.13415
	585	0.1352
	584	0.13575
	583	0.13702
	582	0.13848
	581	0.1393
	580	0.14053
	579	0.14188
	578	0.14281
	577	0.14414
	576	0.1452
	575	0.14669
	574	0.14762
	573	0.14861
	572	0.14965
	571	0.1511
	570	0.15259
	569	0.15385
	568	0.15517
	567	0.15667
	566	0.15783
	565	0.15937
	564	0.16066
	563	0.16181
	562	0.16328
	561	0.16494
	560	0.16624
	559	0.16792
	558	0.16913
	557	0.17059
	556	0.17221
	555	0.17361
	554	0.17539
	553	0.17657
	552	0.17819
	551	0.17975
	550	0.18132
	549	0.183
	548	0.1849
	547	0.18623
	546	0.18839
	545	0.19004
	544	0.1914
	543	0.19313
	542	0.19475
	541	0.19694
	540	0.1985
	539	0.20049
	538	0.20204
	537	0.20418
	536	0.20581
	535	0.20788
	534	0.20974
	533	0.212
	532	0.2137
	531	0.21582
	530	0.21756
	529	0.21959
	528	0.22158
	527	0.22371
	526	0.22571
	525	0.22798
	524	0.23015
	523	0.23224
	522	0.2345
	521	0.23686
	520	0.23907
	519	0.24116
	518	0.24332
	517	0.2456
	516	0.24845
	515	0.25053
	514	0.25322
	513	0.25532
	512	0.25787
	511	0.26072
	510	0.2629
	509	0.26535
	508	0.2681
	507	0.27097
	506	0.27356
	505	0.27616
	504	0.27925
	503	0.28205
	502	0.28492
	501	0.28783
	500	0.29131
	499	0.29394
	498	0.29757
	497	0.30074
	496	0.304
	495	0.30759
	494	0.31096
	493	0.31489
	492	0.31834
	491	0.32233
	490	0.32629
	489	0.33001
	488	0.3343
	487	0.33859
	486	0.34332
	485	0.34799
	484	0.35255
	483	0.35801
	482	0.36286
	481	0.36851
	480	0.3744
	479	0.38093
	478	0.38777
	477	0.39435
	476	0.40168
	475	0.40926
	474	0.41816
	473	0.42706
	472	0.43706
	471	0.44753
	470	0.45872
	469	0.47053
	468	0.48308
	467	0.49575
	466	0.51016
	465	0.52556
	464	0.54018
	463	0.55692
	462	0.57404
	461	0.59082
	460	0.60788
	459	0.62538
	458	0.644
	457	0.66134
	456	0.67865
	455	0.69595
	454	0.71372
	453	0.73113
	452	0.7472
	451	0.76349
	450	0.77964
	449	0.79444
	448	0.80842
	447	0.82361
	446	0.83742
	445	0.85155
	444	0.86352
	443	0.87692
	442	0.88972
	441	0.90188
	440	0.91512
	439	0.9272
	438	0.9403
	437	0.95239
	436	0.96407
	435	0.9768
	434	0.98815
	433	1
	432	1.01123
	431	1.02226
	430	1.03333
	429	1.04413
	428	1.05359
	427	1.06437
	426	1.07326
	425	1.08191
	424	1.08939
	423	1.09583
	422	1.10276
	421	1.11014
	420	1.1115
	419	1.11717
	418	1.11962
	417	1.1215
	416	1.12508
	415	1.12325
	414	1.12714
	413	1.12614
	412	1.12791
	411	1.12825
	410	1.12829
	409	1.13083
	408	1.13039
	407	1.13233
	406	1.13466
	405	1.133
	404	1.1324
	403	1.13242
	402	1.13323
	401	1.13341
	400	1.1345
	399	1.13127
	398	1.12947
	397	1.13005
	396	1.12892
	395	1.12692
	394	1.1246
	393	1.12372
	392	1.12215
	391	1.11922
	390	1.11787
	389	1.11335
	388	1.11321
	387	1.10837
	386	1.10908
	385	1.1051
	384	1.10404
	383	1.10063
	382	1.10064
	381	1.09814
	380	1.09645
	379	1.09425
	378	1.09585
	377	1.09602
	376	1.08871
	375	1.09316
	374	1.08766
	373	1.08806
	372	1.08897
	371	1.08501
	370	1.08511
	369	1.08796
	368	1.08819
	367	1.09009
	366	1.08675
	365	1.08443
	364	1.08648
	363	1.08597
	362	1.08983
	361	1.08621
	360	1.08523
	359	1.08678
	358	1.07989
	357	1.08205
	356	1.08352
	355	1.07524
	354	1.07344
	353	1.07061
	352	1.07008
	351	1.06315
	350	1.06407
	349	1.06596
	348	1.06247
	347	1.06086
	346	1.06667
	345	1.06317
	344	1.06391
	343	1.06348
	342	1.0621
	341	1.06199
	340	1.06685
	339	1.0598
	338	1.06332
	337	1.05893
	336	1.05809
	335	1.06535
	334	1.06116
	333	1.06376
	332	1.06081
	331	1.05861
	330	1.05832
	329	1.05532
	328	1.05756
	327	1.05783
	326	1.05536
	325	1.0537
	324	1.05322
	323	1.04924
	322	1.04884
	321	1.04658
	320	1.04616
	319	1.04692
	318	1.04546
	317	1.04862
	316	1.04645
	315	1.04809
	314	1.04984
	313	1.04831
	312	1.05073
	311	1.04958
	310	1.04888
	309	1.05054
	308	1.04992
	307	1.05191
	306	1.05278
	305	1.05348
	304	1.0554
	303	1.05682
	302	1.05442
	301	1.05359
	300	1.05545
	299	1.05385
	298	1.05446
	297	1.05845
	296	1.05534
	295	1.05534
	294	1.05227
	293	1.05112
	292	1.05231
	291	1.04551
	290	1.04762
	289	1.04259
	288	1.04247
	287	1.03942
	286	1.04194
	285	1.03755
	284	1.03877
	283	1.03441
	282	1.02929
	281	1.02578
	280	1.02156
	279	1.01366
	278	1.00995
	277	1.00294
	276	1.00242
	275	0.99964
	274	0.9972
	273	0.99487
	272	0.98868
	271	0.98727
	270	0.97989
	269	0.97366
	268	0.96957
	267	0.95711
	266	0.94949
	265	0.93961
	264	0.92898
	263	0.91879
	262	0.90353
	261	0.8968
	260	0.88749
	259	0.87772
	258	0.87403
	257	0.87748
	256	0.87027
	255	0.87184
	254	0.8702
	253	0.86805
	252	0.86915
	251	0.87216
	250	0.87341
	249	0.87049
	248	0.87299
	247	0.87767
	246	0.87479
	245	0.87868
	244	0.87984
	243	0.87854
	242	0.87865
	241	0.87311
	240	0.87487
	239	0.87383
	238	0.87276
	237	0.86519
	236	0.86646
	235	0.85614
	234	0.85856
	233	0.85347
	232	0.84952
	231	0.84

## Sheet: Figure 2e
Figure 2e
	hν (eV)	(F(R) hν)^2 (eV cm^-1)^2
	0.62	0.21795
	0.62031	0.21677
	0.62062	0.21568
	0.62093	0.21429
	0.62124	0.21323
	0.62155	0.21215
	0.62187	0.21091
	0.62218	0.20972
	0.62249	0.20869
	0.6228	0.20749
	0.62312	0.20654
	0.62343	0.20553
	0.62374	0.20437
	0.62406	0.20354
	0.62437	0.20246
	0.62469	0.20165
	0.625	0.20074
	0.62532	0.19996
	0.62563	0.19908
	0.62595	0.19842
	0.62626	0.19763
	0.62658	0.19691
	0.6269	0.19626
	0.62721	0.19566
	0.62753	0.19503
	0.62785	0.19452
	0.62817	0.19398
	0.62848	0.1936
	0.6288	0.19301
	0.62912	0.19268
	0.62944	0.19226
	0.62976	0.19185
	0.63008	0.19152
	0.6304	0.19116
	0.63072	0.19083
	0.63104	0.1905
	0.63136	0.19025
	0.63169	0.18992
	0.63201	0.18969
	0.63233	0.18948
	0.63265	0.18915
	0.63298	0.18891
	0.6333	0.18867
	0.63362	0.18838
	0.63395	0.18812
	0.63427	0.18788
	0.6346	0.18773
	0.63492	0.18737
	0.63525	0.18709
	0.63557	0.18674
	0.6359	0.18641
	0.63622	0.18605
	0.63655	0.18576
	0.63688	0.18522
	0.6372	0.18493
	0.63753	0.18447
	0.63786	0.18402
	0.63819	0.18349
	0.63852	0.18294
	0.63885	0.18233
	0.63918	0.18174
	0.6395	0.18101
	0.63983	0.18036
	0.64017	0.17964
	0.6405	0.17883
	0.64083	0.178
	0.64116	0.17711
	0.64149	0.17625
	0.64182	0.17523
	0.64215	0.17431
	0.64249	0.17309
	0.64282	0.17204
	0.64315	0.17079
	0.64349	0.16948
	0.64382	0.16823
	0.64416	0.16683
	0.64449	0.16538
	0.64483	0.16395
	0.64516	0.16233
	0.6455	0.16081
	0.64583	0.15902
	0.64617	0.15743
	0.64651	0.15566
	0.64684	0.15374
	0.64718	0.152
	0.64752	0.15003
	0.64786	0.14821
	0.6482	0.14617
	0.64854	0.14413
	0.64887	0.14219
	0.64921	0.14012
	0.64955	0.13821
	0.6499	0.13626
	0.65024	0.13417
	0.65058	0.13228
	0.65092	0.1303
	0.65126	0.12837
	0.6516	0.12653
	0.65195	0.12461
	0.65229	0.12283
	0.65263	0.12116
	0.65298	0.11954
	0.65332	0.11785
	0.65366	0.11641
	0.65401	0.11493
	0.65435	0.11334
	0.6547	0.112
	0.65504	0.1109
	0.65539	0.1095
	0.65574	0.1083
	0.65608	0.10716
	0.65643	0.10602
	0.65678	0.10496
	0.65713	0.10395
	0.65748	0.10293
	0.65782	0.10198
	0.65817	0.10101
	0.65852	0.10011
	0.65887	0.09918
	0.65922	0.09841
	0.65957	0.09766
	0.65993	0.09687
	0.66028	0.09622
	0.66063	0.09549
	0.66098	0.09474
	0.66133	0.09407
	0.66169	0.09342
	0.66204	0.09298
	0.66239	0.09239
	0.66275	0.09189
	0.6631	0.0915
	0.66346	0.09097
	0.66381	0.09059
	0.66417	0.09027
	0.66452	0.08998
	0.66488	0.08957
	0.66524	0.08927
	0.66559	0.08903
	0.66595	0.08878
	0.66631	0.08864
	0.66667	0.08843
	0.66703	0.08821
	0.66738	0.08804
	0.66774	0.0879
	0.6681	0.08774
	0.66846	0.08762
	0.66882	0.08755
	0.66919	0.0874
	0.66955	0.08735
	0.66991	0.08726
	0.67027	0.08736
	0.67063	0.08729
	0.671	0.08731
	0.67136	0.08732
	0.67172	0.08734
	0.67209	0.08738
	0.67245	0.08748
	0.67282	0.0875
	0.67318	0.08754
	0.67355	0.08763
	0.67391	0.08762
	0.67428	0.08779
	0.67465	0.0879
	0.67501	0.08788
	0.67538	0.08793
	0.67575	0.0881
	0.67612	0.08816
	0.67649	0.08825
	0.67686	0.08836
	0.67723	0.08839
	0.6776	0.08853
	0.67797	0.08865
	0.67834	0.08872
	0.67871	0.0887
	0.67908	0.08884
	0.67945	0.08887
	0.67982	0.08899
	0.6802	0.08906
	0.68057	0.08912
	0.68094	0.08916
	0.68132	0.08928
	0.68169	0.08926
	0.68207	0.08938
	0.68244	0.08943
	0.68282	0.08944
	0.6832	0.08955
	0.68357	0.08959
	0.68395	0.08964
	0.68433	0.08967
	0.6847	0.08974
	0.68508	0.08977
	0.68546	0.08982
	0.68584	0.08975
	0.68622	0.0898
	0.6866	0.08986
	0.68698	0.08986
	0.68736	0.08986
	0.68774	0.08985
	0.68812	0.08991
	0.68851	0.0899
	0.68889	0.0899
	0.68927	0.08982
	0.68966	0.08985
	0.69004	0.08978
	0.69042	0.08984
	0.69081	0.08984
	0.69119	0.08979
	0.69158	0.08977
	0.69196	0.08977
	0.69235	0.0897
	0.69274	0.08969
	0.69312	0.0897
	0.69351	0.08966
	0.6939	0.08959
	0.69429	0.08952
	0.69468	0.0895
	0.69507	0.08945
	0.69546	0.08943
	0.69585	0.0894
	0.69624	0.08934
	0.69663	0.08926
	0.69702	0.08921
	0.69741	0.0892
	0.69781	0.08915
	0.6982	0.08912
	0.69859	0.08905
	0.69899	0.08901
	0.69938	0.08895
	0.69977	0.0889
	0.70017	0.08887
	0.70056	0.0888
	0.70096	0.08875
	0.70136	0.08866
	0.70175	0.08862
	0.70215	0.08853
	0.70255	0.08841
	0.70295	0.08847
	0.70335	0.08842
	0.70375	0.08833
	0.70415	0.08831
	0.70455	0.08825
	0.70495	0.08818
	0.70535	0.08811
	0.70575	0.08801
	0.70615	0.08794
	0.70655	0.08787
	0.70696	0.08788
	0.70736	0.08774
	0.70776	0.08768
	0.70817	0.08766
	0.70857	0.08761
	0.70898	0.08757
	0.70938	0.08745
	0.70979	0.08734
	0.71019	0.08737
	0.7106	0.08729
	0.71101	0.08726
	0.71142	0.08718
	0.71183	0.0871
	0.71223	0.08709
	0.71264	0.08707
	0.71305	0.08699
	0.71346	0.08697
	0.71387	0.08697
	0.71429	0.08686
	0.7147	0.08688
	0.71511	0.08686
	0.71552	0.08685
	0.71594	0.08679
	0.71635	0.08677
	0.71676	0.08679
	0.71718	0.08681
	0.71759	0.08679
	0.71801	0.08677
	0.71842	0.08676
	0.71884	0.08675
	0.71926	0.08678
	0.71967	0.08675
	0.72009	0.08678
	0.72051	0.0868
	0.72093	0.08682
	0.72135	0.08685
	0.72177	0.0868
	0.72219	0.08688
	0.72261	0.08688
	0.72303	0.08691
	0.72345	0.08694
	0.72388	0.08693
	0.7243	0.08701
	0.72472	0.08703
	0.72515	0.08698
	0.72557	0.08708
	0.726	0.08712
	0.72642	0.08714
	0.72685	0.08716
	0.72727	0.08721
	0.7277	0.08725
	0.72813	0.08729
	0.72855	0.08739
	0.72898	0.08743
	0.72941	0.08746
	0.72984	0.08749
	0.73027	0.08757
	0.7307	0.08758
	0.73113	0.08767
	0.73156	0.08772
	0.732	0.0878
	0.73243	0.08782
	0.73286	0.08789
	0.73329	0.08796
	0.73373	0.08808
	0.73416	0.08814
	0.7346	0.08822
	0.73503	0.08829
	0.73547	0.08839
	0.73591	0.08845
	0.73634	0.08852
	0.73678	0.08857
	0.73722	0.08875
	0.73766	0.08873
	0.7381	0.08902
	0.73853	0.08899
	0.73897	0.0891
	0.73942	0.08918
	0.73986	0.08921
	0.7403	0.08936
	0.74074	0.0893
	0.74118	0.0895
	0.74163	0.08961
	0.74207	0.08969
	0.74251	0.08973
	0.74296	0.08987
	0.74341	0.0899
	0.74385	0.08998
	0.7443	0.09014
	0.74474	0.09024
	0.74519	0.09033
	0.74564	0.09049
	0.74609	0.09052
	0.74654	0.09062
	0.74699	0.0907
	0.74744	0.0909
	0.74789	0.09094
	0.74834	0.09119
	0.74879	0.09109
	0.74924	0.09132
	0.7497	0.09152
	0.75015	0.09154
	0.75061	0.0918
	0.75106	0.09185
	0.75152	0.09205
	0.75197	0.09207
	0.75243	0.09225
	0.75288	0.09234
	0.75334	0.09258
	0.7538	0.09272
	0.75426	0.09291
	0.75472	0.09306
	0.75518	0.09313
	0.75564	0.09339
	0.7561	0.09354
	0.75656	0.09372
	0.75702	0.09391
	0.75748	0.09405
	0.75795	0.09421
	0.75841	0.0945
	0.75887	0.09465
	0.75934	0.09484
	0.7598	0.09506
	0.76027	0.09537
	0.76074	0.09555
	0.7612	0.09578
	0.76167	0.09593
	0.76214	0.09616
	0.76261	0.09643
	0.76308	0.0968
	0.76355	0.09708
	0.76402	0.09728
	0.76449	0.09753
	0.76496	0.09785
	0.76543	0.09813
	0.7659	0.09836
	0.76638	0.09876
	0.76685	0.09894
	0.76733	0.0993
	0.7678	0.09959
	0.76828	0.0999
	0.76875	0.10013
	0.76923	0.1005
	0.76971	0.10084
	0.77019	0.10116
	0.77067	0.10141
	0.77114	0.10181
	0.77162	0.10218
	0.7721	0.1025
	0.77259	0.1027
	0.77307	0.10311
	0.77355	0.1035
	0.77403	0.10376
	0.77452	0.1042
	0.775	0.10456
	0.77548	0.10488
	0.77597	0.10525
	0.77646	0.10567
	0.77694	0.10591
	0.77743	0.10634
	0.77792	0.10671
	0.77841	0.10708
	0.77889	0.10742
	0.77938	0.10776
	0.77987	0.1081
	0.78037	0.1085
	0.78086	0.10888
	0.78135	0.10918
	0.78184	0.10958
	0.78233	0.10989
	0.78283	0.11023
	0.78332	0.11068
	0.78382	0.11092
	0.78431	0.11118
	0.78481	0.11151
	0.78531	0.11177
	0.7858	0.11219
	0.7863	0.11246
	0.7868	0.11275
	0.7873	0.11301
	0.7878	0.11325
	0.7883	0.11355
	0.7888	0.11377
	0.78931	0.11402
	0.78981	0.11425
	0.79031	0.1144
	0.79082	0.11469
	0.79132	0.11491
	0.79183	0.11506
	0.79233	0.11533
	0.79284	0.11557
	0.79335	0.11572
	0.79385	0.11604
	0.79436	0.11613
	0.79487	0.11647
	0.79538	0.11655
	0.79589	0.11678
	0.7964	0.1169
	0.79692	0.1173
	0.79743	0.11746
	0.79794	0.11777
	0.79845	0.11795
	0.79897	0.11811
	0.79948	0.11831
	0.8	0.11852
	0.80052	0.1188
	0.80103	0.11893
	0.80155	0.11915
	0.80207	0.1193
	0.80259	0.1196
	0.80311	0.11978
	0.80363	0.12002
	0.80415	0.12021
	0.80467	0.12036
	0.80519	0.12058
	0.80572	0.12079
	0.80624	0.12091
	0.80677	0.12096
	0.80729	0.12114
	0.80782	0.12132
	0.80834	0.12138
	0.80887	0.12173
	0.8094	0.12153
	0.80993	0.1217
	0.81046	0.12192
	0.81099	0.1218
	0.81152	0.12188
	0.81205	0.12193
	0.81258	0.12196
	0.81311	0.12191
	0.81365	0.12187
	0.81418	0.12198
	0.81472	0.12186
	0.81525	0.1219
	0.81579	0.12191
	0.81633	0.1218
	0.81686	0.12177
	0.8174	0.12169
	0.81794	0.12172
	0.81848	0.12163
	0.81902	0.12151
	0.81956	0.12145
	0.82011	0.12154
	0.82065	0.12139
	0.82119	0.12131
	0.82174	0.12132
	0.82228	0.1211
	0.82283	0.121
	0.82337	0.12097
	0.82392	0.12084
	0.82447	0.12069
	0.82502	0.12057
	0.82557	0.12034
	0.82612	0.12018
	0.82667	0.12
	0.82722	0.11981
	0.82777	0.11957
	0.82832	0.11926
	0.82888	0.11903
	0.82943	0.11875
	0.82999	0.11844
	0.83054	0.11813
	0.8311	0.11772
	0.83166	0.11744
	0.83221	0.11712
	0.83277	0.1167
	0.83333	0.11652
	0.83389	0.11613
	0.83445	0.11579
	0.83502	0.11546
	0.83558	0.1151
	0.83614	0.11472
	0.83671	0.11443
	0.83727	0.11408
	0.83784	0.11369
	0.8384	0.11343
	0.83897	0.11308
	0.83954	0.11267
	0.84011	0.11238
	0.84068	0.11202
	0.84125	0.11161
	0.84182	0.11124
	0.84239	0.11084
	0.84296	0.11041
	0.84354	0.10999
	0.84411	0.1094
	0.84469	0.10889
	0.84526	0.10825
	0.84584	0.10765
	0.84642	0.10688
	0.84699	0.10623
	0.84757	0.10549
	0.84815	0.10471
	0.84873	0.10385
	0.84932	0.10279
	0.8499	0.10201
	0.85048	0.10093
	0.85106	0.10006
	0.85165	0.09886
	0.85223	0.09804
	0.85282	0.09681
	0.85341	0.09567
	0.85399	0.09468
	0.85458	0.09363
	0.85517	0.09256
	0.85576	0.09153
	0.85635	0.09051
	0.85695	0.08941
	0.85754	0.08845
	0.85813	0.08753
	0.85873	0.08655
	0.85932	0.08572
	0.85992	0.0847
	0.86051	0.08388
	0.86111	0.08309
	0.86171	0.08221
	0.86231	0.08136
	0.86291	0.0806
	0.86351	0.07978
	0.86411	0.07915
	0.86471	0.07837
	0.86532	0.07765
	0.86592	0.0769
	0.86653	0.07622
	0.86713	0.07559
	0.86774	0.07481
	0.86835	0.0741
	0.86896	0.07345
	0.86957	0.07267
	0.87018	0.07198
	0.87079	0.0713
	0.8714	0.07061
	0.87201	0.06983
	0.87262	0.06906
	0.87324	0.06836
	0.87385	0.06755
	0.87447	0.06675
	0.87509	0.06607
	0.87571	0.06526
	0.87633	0.06449
	0.87694	0.06369
	0.87757	0.0628
	0.87819	0.06217
	0.87881	0.06148
	0.87943	0.0606
	0.88006	0.05976
	0.88068	0.05919
	0.88131	0.05836
	0.88193	0.05755
	0.88256	0.05684
	0.88319	0.05614
	0.88382	0.05546
	0.88445	0.05465
	0.88508	0.05401
	0.88571	0.05337
	0.88635	0.05264
	0.88698	0.05202
	0.88762	0.0513
	0.88825	0.0506
	0.88889	0.05021
	0.88953	0.04972
	0.89017	0.04896
	0.8908	0.04867
	0.89145	0.04808
	0.89209	0.04757
	0.89273	0.04725
	0.89337	0.04683
	0.89402	0.04654
	0.89466	0.04613
	0.89531	0.04587
	0.89595	0.04568
	0.8966	0.04535
	0.89725	0.04519
	0.8979	0.04502
	0.89855	0.04484
	0.8992	0.04468
	0.89985	0.04468
	0.90051	0.04454
	0.90116	0.04421
	0.90182	0.04402
	0.90247	0.044
	0.90313	0.04381
	0.90379	0.04376
	0.90445	0.04366
	0.90511	0.04353
	0.90577	0.04347
	0.90643	0.04344
	0.9071	0.04345
	0.90776	0.04329
	0.90842	0.04342
	0.90909	0.04342
	0.90976	0.04322
	0.91043	0.04343
	0.91109	0.04343
	0.91176	0.04342
	0.91244	0.04343
	0.91311	0.04331
	0.91378	0.04336
	0.91445	0.04337
	0.91513	0.04329
	0.91581	0.04325
	0.91648	0.04318
	0.91716	0.04305
	0.91784	0.04305
	0.91852	0.04297
	0.9192	0.04288
	0.91988	0.04279
	0.92056	0.04273
	0.92125	0.04261
	0.92193	0.04252
	0.92262	0.04241
	0.92331	0.0424
	0.92399	0.04231
	0.92468	0.04224
	0.92537	0.04218
	0.92606	0.04209
	0.92676	0.04206
	0.92745	0.04194
	0.92814	0.0421
	0.92884	0.04179
	0.92954	0.04207
	0.93023	0.04193
	0.93093	0.04187
	0.93163	0.04181
	0.93233	0.04184
	0.93303	0.04182
	0.93373	0.04184
	0.93444	0.04179
	0.93514	0.04175
	0.93585	0.04175
	0.93656	0.04175
	0.93726	0.04171
	0.93797	0.04169
	0.93868	0.04173
	0.93939	0.04172
	0.94011	0.04171
	0.94082	0.04172
	0.94153	0.04168
	0.94225	0.04166
	0.94297	0.04163
	0.94368	0.04165
	0.9444	0.04161
	0.94512	0.04162
	0.94584	0.0416
	0.94656	0.04157
	0.94729	0.04153
	0.94801	0.04149
	0.94874	0.04157
	0.94946	0.04155
	0.95019	0.0414
	0.95092	0.04157
	0.95165	0.04154
	0.95238	0.04147
	0.95311	0.04134
	0.95385	0.04146
	0.95458	0.04156
	0.95532	0.04133
	0.95605	0.04148
	0.95679	0.04136
	0.95753	0.04139
	0.95827	0.04136
	0.95901	0.04135
	0.95975	0.04134
	0.9605	0.04129
	0.96124	0.04124
	0.96199	0.04117
	0.96273	0.04111
	0.96348	0.04112
	0.96423	0.04099
	0.96498	0.04101
	0.96573	0.0409
	0.96648	0.04088
	0.96724	0.04072
	0.96799	0.04065
	0.96875	0.0406
	0.96951	0.04046
	0.97027	0.04035
	0.97103	0.04036
	0.97179	0.04021
	0.97255	0.04
	0.97331	0.03998
	0.97408	0.03982
	0.97484	0.03952
	0.97561	0.03949
	0.97638	0.03941
	0.97715	0.03928
	0.97792	0.03903
	0.97869	0.03894
	0.97946	0.03885
	0.98024	0.03858
	0.98101	0.03843
	0.98179	0.03826
	0.98257	0.03813
	0.98335	0.03789
	0.98413	0.03772
	0.98491	0.03751
	0.98569	0.03734
	0.98648	0.03706
	0.98726	0.03681
	0.98805	0.03665
	0.98884	0.03644
	0.98962	0.03609
	0.99042	0.03604
	0.99121	0.03568
	0.992	0.03541
	0.99279	0.03527
	0.99359	0.0351
	0.99439	0.03472
	0.99518	0.03446
	0.99598	0.03423
	0.99678	0.03402
	0.99759	0.03365
	0.99839	0.03346
	0.99919	0.03321
	1	0.0329
	1.00081	0.03263
	1.00162	0.03236
	1.00243	0.03208
	1.00324	0.03176
	1.00405	0.03147
	1.00486	0.03117
	1.00568	0.03083
	1.00649	0.03057
	1.00731	0.03027
	1.00813	0.03
	1.00895	0.02967
	1.00977	0.0294
	1.01059	0.02913
	1.01142	0.02881
	1.01224	0.02851
	1.01307	0.02832
	1.0139	0.02804
	1.01473	0.0278
	1.01556	0.02757
	1.01639	0.02733
	1.01723	0.02708
	1.01806	0.02688
	1.0189	0.02667
	1.01974	0.02644
	1.02058	0.02626
	1.02142	0.02603
	1.02226	0.02586
	1.0231	0.02563
	1.02395	0.02546
	1.02479	0.02526
	1.02564	0.0251
	1.02649	0.02493
	1.02734	0.02475
	1.02819	0.02448
	1.02905	0.02436
	1.0299	0.02416
	1.03076	0.02396
	1.03161	0.02379
	1.03247	0.02353
	1.03333	0.02343
	1.0342	0.02329
	1.03506	0.02313
	1.03592	0.02296
	1.03679	0.02273
	1.03766	0.02255
	1.03853	0.02233
	1.0394	0.02216
	1.04027	0.02196
	1.04114	0.02176
	1.04202	0.0216
	1.04289	0.0214
	1.04377	0.02122
	1.04465	0.021
	1.04553	0.02088
	1.04641	0.02073
	1.0473	0.02049
	1.04818	0.02032
	1.04907	0.0201
	1.04996	0.01989
	1.05085	0.01973
	1.05174	0.01957
	1.05263	0.01938
	1.05353	0.01926
	1.05442	0.01909
	1.05532	0.01893
	1.05622	0.01878
	1.05712	0.0186
	1.05802	0.01841
	1.05892	0.0183
	1.05983	0.01822
	1.06074	0.01806
	1.06164	0.01795
	1.06255	0.01775
	1.06346	0.01767
	1.06438	0.0175
	1.06529	0.01734
	1.06621	0.0172
	1.06713	0.01711
	1.06804	0.01697
	1.06897	0.01681
	1.06989	0.0167
	1.07081	0.01655
	1.07174	0.01641
	1.07266	0.01629
	1.07359	0.01615
	1.07452	0.01603
	1.07546	0.01585
	1.07639	0.01579
	1.07732	0.01565
	1.07826	0.01554
	1.0792	0.0154
	1.08014	0.0153
	1.08108	0.01519
	1.08202	0.01512
	1.08297	0.01505
	1.08392	0.01505
	1.08486	0.01497
	1.08581	0.0149
	1.08677	0.01485
	1.08772	0.01477
	1.08867	0.01472
	1.08963	0.01476
	1.09059	0.01473
	1.09155	0.01472
	1.09251	0.01468
	1.09347	0.01477
	1.09444	0.01472
	1.09541	0.01472
	1.09637	0.01469
	1.09735	0.01474
	1.09832	0.01478
	1.09929	0.01478
	1.10027	0.0148
	1.10124	0.01482
	1.10222	0.01492
	1.1032	0.01489
	1.10419	0.01501
	1.10517	0.0151
	1.10616	0.01516
	1.10714	0.01525
	1.10813	0.01531
	1.10912	0.01537
	1.11012	0.01546
	1.11111	0.01556
	1.11211	0.01565
	1.11311	0.01579
	1.11411	0.01582
	1.11511	0.01593
	1.11611	0.01599
	1.11712	0.01617
	1.11812	0.01629
	1.11913	0.01639
	1.12014	0.01648
	1.12116	0.01662
	1.12217	0.01672
	1.12319	0.0169
	1.12421	0.01701
	1.12523	0.01712
	1.12625	0.0173
	1.12727	0.01743
	1.1283	0.01766
	1.12933	0.01772
	1.13036	0.01788
	1.13139	0.01818
	1.13242	0.01824
	1.13346	0.01844
	1.13449	0.01856
	1.13553	0.01877
	1.13657	0.01894
	1.13761	0.01906
	1.13866	0.01932
	1.13971	0.0195
	1.14075	0.01958
	1.1418	0.01977
	1.14286	0.02019
	1.14391	0.0201
	1.14497	0.02032
	1.14603	0.02061
	1.14709	0.02074
	1.14815	0.02082
	1.14921	0.02116
	1.15028	0.02131
	1.15135	0.02141
	1.15242	0.02167
	1.15349	0.02184
	1.15456	0.02194
	1.15564	0.0223
	1.15672	0.0223
	1.1578	0.02249
	1.15888	0.0227
	1.15996	0.02287
	1.16105	0.02301
	1.16214	0.02325
	1.16323	0.02326
	1.16432	0.02344
	1.16541	0.02376
	1.16651	0.02386
	1.16761	0.02395
	1.16871	0.0242
	1.16981	0.0242
	1.17092	0.02439
	1.17202	0.0246
	1.17313	0.02469
	1.17424	0.02478
	1.17536	0.02491
	1.17647	0.0251
	1.17759	0.02525
	1.17871	0.02534
	1.17983	0.02552
	1.18095	0.02566
	1.18208	0.02569
	1.18321	0.02581
	1.18434	0.02583
	1.18547	0.02609
	1.1866	0.02611
	1.18774	0.02633
	1.18888	0.02645
	1.19002	0.02652
	1.19116	0.0267
	1.19231	0.02681
	1.19346	0.02694
	1.19461	0.02701
	1.19576	0.02722
	1.19691	0.02718
	1.19807	0.02733
	1.19923	0.02742
	1.20039	0.02742
	1.20155	0.02767
	1.20272	0.02767
	1.20388	0.02775
	1.20505	0.02776
	1.20623	0.02781
	1.2074	0.02789
	1.20858	0.02791
	1.20976	0.02789
	1.21094	0.02793
	1.21212	0.02802
	1.21331	0.028
	1.2145	0.02795
	1.21569	0.02812
	1.21688	0.02801
	1.21807	0.02792
	1.21927	0.02794
	1.22047	0.02788
	1.22167	0.02786
	1.22288	0.02788
	1.22409	0.02781
	1.2253	0.02774
	1.22651	0.02772
	1.22772	0.02765
	1.22894	0.02759
	1.23016	0.0275
	1.23138	0.0275
	1.2326	0.02736
	1.23383	0.02732
	1.23506	0.02717
	1.23629	0.02719
	1.23752	0.02709
	1.23876	0.02689
	1.24	0.02677
	1.24124	0.02672
	1.24248	0.02668
	1.24373	0.02656
	1.24498	0.02652
	1.24623	0.02642
	1.24748	0.02636
	1.24874	0.0263
	1.25	0.02626
	1.25126	0.02611
	1.25253	0.02615
	1.25379	0.02608
	1.25506	0.02597
	1.25633	0.02598
	1.25761	0.02593
	1.25888	0.02592
	1.26016	0.02588
	1.26144	0.02584
	1.26273	0.02584
	1.26402	0.02582
	1.26531	0.02586
	1.2666	0.02581
	1.26789	0.02579
	1.26919	0.02585
	1.27049	0.02587
	1.27179	0.02578
	1.2731	0.0259
	1.27441	0.02584
	1.27572	0.02586
	1.27703	0.02589
	1.27835	0.02593
	1.27967	0.02596
	1.28099	0.02598
	1.28232	0.02604
	1.28364	0.02608
	1.28497	0.02608
	1.28631	0.02612
	1.28764	0.02616
	1.28898	0.02608
	1.29032	0.0263
	1.29167	0.02629
	1.29301	0.02633
	1.29436	0.02641
	1.29572	0.02647
	1.29707	0.02654
	1.29843	0.02651
	1.29979	0.02657
	1.30115	0.02661
	1.30252	0.02673
	1.30389	0.02678
	1.30526	0.02678
	1.30664	0.02687
	1.30802	0.02694
	1.3094	0.02701
	1.31078	0.02707
	1.31217	0.02704
	1.31356	0.02721
	1.31495	0.02725
	1.31635	0.02729
	1.31775	0.02741
	1.31915	0.02741
	1.32055	0.02747
	1.32196	0.0275
	1.32337	0.0276
	1.32479	0.02769
	1.3262	0.02779
	1.32762	0.02783
	1.32905	0.02781
	1.33047	0.02796
	1.3319	0.02802
	1.33333	0.02811
	1.33477	0.02817
	1.33621	0.02812
	1.33765	0.0283
	1.33909	0.02833
	1.34054	0.02834
	1.34199	0.02837
	1.34345	0.02853
	1.3449	0.0286
	1.34636	0.02861
	1.34783	0.02873
	1.34929	0.02882
	1.35076	0.02889
	1.35224	0.02905
	1.35371	0.02913
	1.35519	0.02911
	1.35667	0.02929
	1.35816	0.02931
	1.35965	0.02946
	1.36114	0.02942
	1.36264	0.02948
	1.36414	0.0296
	1.36564	0.02971
	1.36714	0.02987
	1.36865	0.02996
	1.37017	0.03015
	1.37168	0.03025
	1.3732	0.03031
	1.37472	0.03041
	1.37625	0.03047
	1.37778	0.03063
	1.37931	0.0307
	1.38085	0.03068
	1.38239	0.0309
	1.38393	0.03106
	1.38547	0.0311
	1.38702	0.0312
	1.38858	0.03144
	1.39013	0.03152
	1.39169	0.03151
	1.39326	0.03178
	1.39483	0.03196
	1.3964	0.0321
	1.39797	0.03237
	1.39955	0.03222
	1.40113	0.03237
	1.40271	0.03245
	1.4043	0.0328
	1.4059	0.03293
	1.40749	0.03305
	1.40909	0.03313
	1.41069	0.03328
	1.4123	0.03363
	1.41391	0.03371
	1.41553	0.03386
	1.41714	0.03413
	1.41876	0.03414
	1.42039	0.03451
	1.42202	0.03478
	1.42365	0.03477
	1.42529	0.035
	1.42693	0.03513
	1.42857	0.03512
	1.43022	0.03563
	1.43187	0.03565
	1.43353	0.03602
	1.43519	0.03612
	1.43685	0.03628
	1.43852	0.03676
	1.44019	0.03656
	1.44186	0.03727
	1.44354	0.03694
	1.44522	0.03679
	1.44691	0.03753
	1.4486	0.03773
	1.45029	0.03811
	1.45199	0.03822
	1.45369	0.03835
	1.4554	0.03871
	1.45711	0.03883
	1.45882	0.03929
	1.46054	0.03952
	1.46226	0.03937
	1.46399	0.04005
	1.46572	0.04032
	1.46746	0.04072
	1.46919	0.04053
	1.47094	0.04111
	1.47268	0.0413
	1.47444	0.04167
	1.47619	0.04202
	1.47795	0.04201
	1.47971	0.04202
	1.48148	0.04246
	1.48325	0.04251
	1.48503	0.04266
	1.48681	0.04336
	1.4886	0.04398
	1.49038	0.04375
	1.49218	0.0442
	1.49398	0.04385
	1.49578	0.04368
	1.49758	0.04466
	1.4994	0.04452
	1.50121	0.04549
	1.50303	0.04505
	1.50485	0.04514
	1.50668	0.04643
	1.50852	0.04633
	1.51035	0.04624
	1.5122	0.04696
	1.51404	0.04678
	1.51589	0.04721
	1.51775	0.04726
	1.51961	0.04752
	1.52147	0.04779
	1.52334	0.04893
	1.52522	0.04822
	1.52709	0.04851
	1.52898	0.04879
	1.53086	0.04915
	1.53276	0.04919
	1.53465	0.04932
	1.53656	0.05007
	1.53846	0.04995
	1.54037	0.05077
	1.54229	0.0506
	1.54421	0.05023
	1.54613	0.05169
	1.54806	0.05113
	1.55	0.05029
	1.55194	0.05129
	1.55388	0.05242
	1.55583	0.05289
	1.55779	0.05281
	1.55975	0.05403
	1.56171	0.05279
	1.56368	0.05405
	1.56566	0.05322
	1.56764	0.05509
	1.56962	0.05503
	1.57161	0.05364
	1.5736	0.05519
	1.5756	0.05616
	1.57761	0.0543
	1.57962	0.05607
	1.58163	0.05613
	1.58365	0.05623
	1.58568	0.05489
	1.58771	0.05678
	1.58974	0.05761
	1.59178	0.05812
	1.59383	0.05713
	1.59588	0.0582
	1.59794	0.05757
	1.6	0.05883
	1.60207	0.05959
	1.60414	0.0575
	1.60622	0.05895
	1.6083	0.05998
	1.61039	0.06071
	1.61248	0.06197
	1.61458	0.06073
	1.61669	0.06021
	1.6188	0.0619
	1.62092	0.06199
	1.62304	0.06181
	1.62516	0.06188
	1.6273	0.06284
	1.62943	0.06247
	1.63158	0.06182
	1.63373	0.06209
	1.63588	0.06395
	1.63804	0.06357
	1.64021	0.06362
	1.64238	0.06445
	1.64456	0.06393
	1.64675	0.06379
	1.64894	0.06522
	1.65113	0.06486
	1.65333	0.06508
	1.65554	0.06579
	1.65775	0.06544
	1.65997	0.06596
	1.6622	0.06744
	1.66443	0.06586
	1.66667	0.06751
	1.66891	0.06793
	1.67116	0.06637
	1.67341	0.06873
	1.67568	0.06874
	1.67794	0.06849
	1.68022	0.06794
	1.6825	0.07023
	1.68478	0.06914
	1.68707	0.06866
	1.68937	0.07099
	1.69168	0.07019
	1.69399	0.07088
	1.69631	0.06998
	1.69863	0.07113
	1.70096	0.07218
	1.7033	0.07248
	1.70564	0.07197
	1.70799	0.07184
	1.71034	0.07356
	1.71271	0.07351
	1.71508	0.07255
	1.71745	0.07343
	1.71983	0.07423
	1.72222	0.07482
	1.72462	0.07378
	1.72702	0.07425
	1.72943	0.07527
	1.73184	0.07603
	1.73427	0.07612
	1.73669	0.07625
	1.73913	0.0763
	1.74157	0.077
	1.74402	0.07764
	1.74648	0.07762
	1.74894	0.07786
	1.75141	0.07868
	1.75389	0.07861
	1.75637	0.07918
	1.75887	0.07972
	1.76136	0.07996
	1.76387	0.0807
	1.76638	0.0813
	1.7689	0.08029
	1.77143	0.08069
	1.77396	0.08187
	1.7765	0.08131
	1.77905	0.08249
	1.78161	0.0827
	1.78417	0.08404
	1.78674	0.08361
	1.78932	0.08416
	1.79191	0.08407
	1.7945	0.08475
	1.7971	0.08533
	1.79971	0.08606
	1.80233	0.08624
	1.80495	0.08668
	1.80758	0.08706
	1.81022	0.08827
	1.81287	0.08803
	1.81552	0.08845
	1.81818	0.08837
	1.82085	0.08963
	1.82353	0.08976
	1.82622	0.08974
	1.82891	0.0908
	1.83161	0.09123
	1.83432	0.09175
	1.83704	0.09207
	1.83976	0.09275
	1.8425	0.09322
	1.84524	0.09333
	1.84799	0.09401
	1.85075	0.09483
	1.85351	0.09558
	1.85629	0.09586
	1.85907	0.09605
	1.86186	0.09705
	1.86466	0.09705
	1.86747	0.09787
	1.87029	0.09866
	1.87311	0.09849
	1.87595	0.09897
	1.87879	0.10016
	1.88164	0.09979
	1.8845	0.10057
	1.88737	0.10182
	1.89024	0.10311
	1.89313	0.10278
	1.89602	0.10337
	1.89893	0.1041
	1.90184	0.10451
	1.90476	0.10545
	1.90769	0.10598
	1.91063	0.10622
	1.91358	0.10769
	1.91654	0.10829
	1.9195	0.10799
	1.92248	0.10924
	1.92547	0.10958
	1.92846	0.11067
	1.93146	0.11138
	1.93448	0.11225
	1.9375	0.11307
	1.94053	0.11394
	1.94357	0.11433
	1.94662	0.11505
	1.94969	0.1154
	1.95276	0.11662
	1.95584	0.1173
	1.95893	0.11841
	1.96203	0.11921
	1.96513	0.11994
	1.96825	0.12101
	1.97138	0.12146
	1.97452	0.1228
	1.97767	0.12347
	1.98083	0.12379
	1.984	0.12553
	1.98718	0.12594
	1.99037	0.12752
	1.99357	0.12727
	1.99678	0.12849
	2	0.12985
	2.00323	0.13072
	2.00647	0.13183
	2.00972	0.13307
	2.01299	0.13378
	2.01626	0.13465
	2.01954	0.13565
	2.02284	0.1369
	2.02614	0.13787
	2.02946	0.13927
	2.03279	0.14027
	2.03612	0.14159
	2.03947	0.14282
	2.04283	0.14362
	2.0462	0.1453
	2.04959	0.14649
	2.05298	0.14702
	2.05638	0.14874
	2.0598	0.15017
	2.06323	0.1514
	2.06667	0.15281
	2.07012	0.15496
	2.07358	0.15549
	2.07705	0.1566
	2.08054	0.15884
	2.08403	0.15987
	2.08754	0.16195
	2.09106	0.16359
	2.09459	0.16506
	2.09814	0.16682
	2.10169	0.16854
	2.10526	0.16977
	2.10884	0.17118
	2.11244	0.17352
	2.11604	0.17483
	2.11966	0.17735
	2.12329	0.1778
	2.12693	0.18059
	2.13058	0.18265
	2.13425	0.18412
	2.13793	0.18596
	2.14162	0.18791
	2.14533	0.19012
	2.14905	0.19229
	2.15278	0.19613
	2.15652	0.19723
	2.16028	0.19857
	2.16405	0.20106
	2.16783	0.20368
	2.17163	0.20604
	2.17544	0.20828
	2.17926	0.20965
	2.1831	0.21254
	2.18695	0.21458
	2.19081	0.21709
	2.19469	0.21974
	2.19858	0.22192
	2.20249	0.22451
	2.20641	0.22741
	2.21034	0.22974
	2.21429	0.23246
	2.21825	0.236
	2.22222	0.23711
	2.22621	0.23993
	2.23022	0.24349
	2.23423	0.24605
	2.23827	0.24884
	2.24231	0.25042
	2.24638	0.25377
	2.25045	0.25759
	2.25455	0.25984
	2.25865	0.26311
	2.26277	0.26667
	2.26691	0.26921
	2.27106	0.27276
	2.27523	0.27563
	2.27941	0.27958
	2.28361	0.28215
	2.28782	0.28485
	2.29205	0.28773
	2.2963	0.29159
	2.30056	0.29557
	2.30483	0.29901
	2.30912	0.30258
	2.31343	0.3066
	2.31776	0.30979
	2.3221	0.31396
	2.32645	0.31748
	2.33083	0.32066
	2.33522	0.32468
	2.33962	0.32916
	2.34405	0.33275
	2.34848	0.33731
	2.35294	0.34068
	2.35741	0.34469
	2.3619	0.34912
	2.36641	0.35301
	2.37094	0.35786
	2.37548	0.36121
	2.38004	0.36569
	2.38462	0.37002
	2.38921	0.37439
	2.39382	0.37903
	2.39845	0.38427
	2.4031	0.38804
	2.40777	0.39396
	2.41245	0.39859
	2.41715	0.40249
	2.42188	0.40733
	2.42661	0.4119
	2.43137	0.41797
	2.43615	0.42242
	2.44094	0.42799
	2.44576	0.43242
	2.45059	0.43842
	2.45545	0.44309
	2.46032	0.44893
	2.46521	0.45422
	2.47012	0.46057
	2.47505	0.46549
	2.48	0.47152
	2.48497	0.47654
	2.48996	0.48235
	2.49497	0.48806
	2.5	0.49419
	2.50505	0.49996
	2.51012	0.50646
	2.51521	0.51273
	2.52033	0.51878
	2.52546	0.52533
	2.53061	0.53213
	2.53579	0.53857
	2.54098	0.54471
	2.5462	0.55103
	2.55144	0.55772
	2.5567	0.56593
	2.56198	0.5721
	2.56729	0.57994
	2.57261	0.58621
	2.57796	0.59369
	2.58333	0.60203
	2.58873	0.60857
	2.59414	0.61585
	2.59958	0.62398
	2.60504	0.63246
	2.61053	0.6402
	2.61603	0.64798
	2.62156	0.65714
	2.62712	0.66553
	2.6327	0.67413
	2.6383	0.68288
	2.64392	0.69321
	2.64957	0.70123
	2.65525	0.71207
	2.66094	0.72164
	2.66667	0.73152
	2.67241	0.74231
	2.67819	0.75255
	2.68398	0.76442
	2.6898	0.77494
	2.69565	0.78705
	2.70153	0.7991
	2.70742	0.81051
	2.71335	0.82359
	2.7193	0.83672
	2.72527	0.85116
	2.73128	0.8655
	2.73731	0.87954
	2.74336	0.89626
	2.74945	0.91131
	2.75556	0.92871
	2.76169	0.94691
	2.76786	0.96706
	2.77405	0.98823
	2.78027	1.00874
	2.78652	1.03157
	2.79279	1.05528
	2.7991	1.08308
	2.80543	1.11106
	2.81179	1.14253
	2.81818	1.17567
	2.8246	1.21131
	2.83105	1.24911
	2.83753	1.28954
	2.84404	1.33072
	2.85057	1.37778
	2.85714	1.42851
	2.86374	1.4773
	2.87037	1.53355
	2.87703	1.59177
	2.88372	1.64959
	2.89044	1.70913
	2.8972	1.77098
	2.90398	1.83762
	2.9108	1.90072
	2.91765	1.96462
	2.92453	2.02942
	2.93144	2.0969
	2.93839	2.1641
	2.94537	2.22723
	2.95238	2.29213
	2.95943	2.35744
	2.96651	2.41842
	2.97362	2.47694
	2.98077	2.54117
	2.98795	2.60064
	2.99517	2.66225
	3.00242	2.71562
	3.00971	2.77573
	3.01703	2.83407
	3.02439	2.89038
	3.03178	2.95219
	3.03922	3.00961
	3.04668	3.07238
	3.05419	3.13139
	3.06173	3.18927
	3.06931	3.25277
	3.07692	3.31058
	3.08458	3.37152
	3.09227	3.43023
	3.1	3.48866
	3.10777	3.54799
	3.11558	3.60673
	3.12343	3.65932
	3.13131	3.71928
	3.13924	3.77011
	3.14721	3.82021
	3.15522	3.86465
	3.16327	3.9039
	3.17136	3.94608
	3.17949	3.99114
	3.18766	4.00366
	3.19588	4.03985
	3.20413	4.05851
	3.21244	4.07417
	3.22078	4.09931
	3.22917	4.09447
	3.2376	4.12146
	3.24607	4.12125
	3.25459	4.13657
	3.26316	4.14392
	3.27177	4.14957
	3.28042	4.16934
	3.28912	4.17242
	3.29787	4.18892
	3.30667	4.20774
	3.31551	4.2039
	3.3244	4.20613
	3.33333	4.21189
	3.34232	4.22219
	3.35135	4.2289
	3.36043	4.24089
	3.36957	4.22817
	3.37875	4.22362
	3.38798	4.23268
	3.39726	4.23206
	3.40659	4.22638
	3.41598	4.21894
	3.42541	4.21974
	3.4349	4.21656
	3.44444	4.20568
	3.45404	4.20382
	3.46369	4.18391
	3.47339	4.18898
	3.48315	4.1673
	3.49296	4.17719
	3.50282	4.16047
	3.51275	4.16036
	3.52273	4.14685
	3.53276	4.15286
	3.54286	4.14457
	3.55301	4.14093
	3.56322	4.13437
	3.57349	4.14941
	3.58382	4.1564
	3.5942	4.12088
	3.60465	4.15215
	3.61516	4.12693
	3.62573	4.13521
	3.63636	4.14645
	3.64706	4.13003
	3.65782	4.13668
	3.66864	4.15905
	3.67953	4.1665
	3.69048	4.18361
	3.70149	4.1707
	3.71257	4.1636
	3.72372	4.18164
	3.73494	4.185
	3.74622	4.21357
	3.75758	4.19907
	3.769	4.19975
	3.78049	4.21514
	3.79205	4.18174
	3.80368	4.20064
	3.81538	4.21558
	3.82716	4.17419
	3.83901	4.17024
	3.85093	4.1604
	3.86293	4.16379
	3.875	4.13044
	3.88715	4.14222
	3.89937	4.1596
	3.91167	4.14603
	3.92405	4.14331
	3.93651	4.18345
	3.94904	4.16981
	3.96166	4.18076
	3.97436	4.18495
	3.98714	4.18366
	4	4.18977
	4.01294	4.22493
	4.02597	4.19059
	4.03909	4.21799
	4.05229	4.19915
	4.06557	4.20116
	4.07895	4.25067
	4.09241	4.23301
	4.10596	4.25535
	4.1196	4.245
	4.13333	4.23908
	4.14716	4.24441
	4.16107	4.23383
	4.17508	4.25421
	4.18919	4.26296
	4.20339	4.25554
	4.21769	4.25292
	4.23208	4.25733
	4.24658	4.24097
	4.26117	4.24587
	4.27586	4.23981
	4.29066	4.24461
	4.30556	4.2565
	4.32056	4.25522
	4.33566	4.28155
	4.35088	4.27602
	4.3662	4.29339
	4.38163	4.31153
	4.39716	4.30992
	4.41281	4.3322
	4.42857	4.33294
	4.44444	4.3365
	4.46043	4.35439
	4.47653	4.35842
	4.49275	4.37844
	4.50909	4.39173
	4.52555	4.40404
	4.54212	4.42393
	4.55882	4.44084
	4.57565	4.43415
	4.59259	4.43726
	4.60967	4.45699
	4.62687	4.45535
	4.64419	4.46754
	4.66165	4.50086
	4.67925	4.48982
	4.69697	4.49832
	4.71483	4.48766
	4.73282	4.489
	4.75096	4.50504
	4.76923	4.47104
	4.78764	4.49289
	4.8062	4.46998
	4.8249	4.47792
	4.84375	4.46754
	4.86275	4.4921
	4.88189	4.4733
	4.90119	4.48981
	4.92063	4.47124
	4.94024	4.44795
	4.96	4.43488
	4.97992	4.4173
	5	4.37691
	5.02024	4.36268
	5.04065	4.32811
	5.06122	4.33368
	5.08197	4.32536
	5.10288	4.31914
	5.12397	4.31362
	5.14523	4.28429
	5.16667	4.28456
	5.18828	4.24803
	5.21008	4.21877
	5.23207	4.20263
	5.25424	4.13572
	5.2766	4.09844
	5.29915	4.04787
	5.32189	3.99314
	5.34483	3.94137
	5.36797	3.86034
	5.3913	3.82953
	5.41485	3.7839
	5.4386	3.73587
	5.46256	3.72292
	5.48673	3.75101
	5.51111	3.71782
	5.53571	3.73515
	5.56054	3.73407
	5.58559	3.73002
	5.61086	3.74484
	5.63636	3.77079
	5.6621	3.78673
	5.68807	3.77833
	5.71429	3.80165
	5.74074	3.83798
	5.76744	3.82989
	5.79439	3.86187
	5.8216	3.8778
	5.84906	3.8792
	5.87678	3.88899
	5.90476	3.86518
	5.93301	3.88496
	5.96154	3.88806
	5.99034	3.89099
	6.01942	3.85509
	6.04878	3.8721
	6.07843	3.81983
	6.10837	3.84371
	6.13861	3.82275
	6.16915	3.80867
	6.2	3.76144

## Sheet: Figure 2f
Figure 2f
	Binding energy (eV)	UPS Intensity (arb.units)
	19.1669	0.00432
	19.1169	0.00419
	19.0668	0.00396
	19.0168	0.00377
	18.9667	0.00368
	18.9167	0.00378
	18.8666	0.00369
	18.8166	0.0036
	18.7665	0.00344
	18.7165	0.00354
	18.6665	0.00341
	18.6164	0.00341
	18.5664	0.00343
	18.5163	0.00337
	18.4663	0.00318
	18.4162	0.00326
	18.3662	0.00321
	18.3161	0.00309
	18.2661	0.0031
	18.216	0.00315
	18.166	0.00309
	18.116	0.00298
	18.0659	0.00293
	18.0159	0.00299
	17.9658	0.00298
	17.9158	0.00289
	17.8657	0.00284
	17.8157	0.00291
	17.7657	0.00292
	17.7156	0.00289
	17.6656	0.00305
	17.6155	0.00298
	17.5655	0.00302
	17.5154	0.00306
	17.4654	0.00307
	17.4153	0.00313
	17.3653	0.00327
	17.3152	0.00337
	17.2652	0.00344
	17.2152	0.00358
	17.1651	0.00369
	17.1151	0.00392
	17.065	0.00406
	17.015	0.00423
	16.9649	0.00451
	16.9149	0.00479
	16.8648	0.00504
	16.8148	0.00549
	16.7647	0.00595
	16.7147	0.00641
	16.6647	0.00716
	16.6146	0.00811
	16.5646	0.00938
	16.5145	0.01224
	16.4645	0.01812
	16.4144	0.03108
	16.3644	0.05489
	16.3143	0.08998
	16.2643	0.13459
	16.2142	0.1832
	16.1642	0.23144
	16.1142	0.27653
	16.0641	0.31209
	16.0141	0.33804
	15.964	0.35441
	15.914	0.36285
	15.8639	0.36607
	15.8139	0.37051
	15.7638	0.37301
	15.7138	0.3748
	15.6638	0.37562
	15.6137	0.37424
	15.5637	0.37529
	15.5136	0.37405
	15.4636	0.3764
	15.4135	0.37834
	15.3635	0.3818
	15.3134	0.38624
	15.2634	0.39294
	15.2134	0.40318
	15.1633	0.42036
	15.1133	0.43882
	15.0632	0.4639
	15.0132	0.49224
	14.9631	0.52487
	14.9131	0.5613
	14.863	0.61278
	14.813	0.67811
	14.763	0.74924
	14.7129	0.81546
	14.6629	0.8726
	14.6128	0.91228
	14.5628	0.94355
	14.5127	0.96379
	14.4627	0.97852
	14.4126	0.98602
	14.3626	0.98931
	14.3125	0.98992
	14.2625	0.99046
	14.2125	0.99151
	14.1624	0.99081
	14.1124	0.99566
	14.0623	0.99801
	14.0123	1
	13.9622	0.99756
	13.9122	0.99929
	13.8621	0.99676
	13.8121	0.9975
	13.7621	0.99406
	13.712	0.99273
	13.662	0.99102
	13.6119	0.99053
	13.5619	0.98802
	13.5118	0.986
	13.4618	0.98287
	13.4117	0.97996
	13.3617	0.97537
	13.3117	0.97141
	13.2616	0.96938
	13.2116	0.96459
	13.1615	0.95772
	13.1115	0.94975
	13.0614	0.94451
	13.0114	0.93472
	12.9613	0.92503
	12.9113	0.91602
	12.8612	0.90429
	12.8112	0.89204
	12.7612	0.87877
	12.7111	0.86644
	12.6611	0.85311
	12.611	0.83785
	12.561	0.82345
	12.5109	0.80661
	12.4609	0.7912
	12.4108	0.77854
	12.3608	0.76195
	12.3107	0.74539
	12.2607	0.73104
	12.2107	0.71476
	12.1606	0.69794
	12.1106	0.6826
	12.0605	0.66819
	12.0105	0.65335
	11.9604	0.63955
	11.9104	0.6253
	11.8603	0.60997
	11.8103	0.59732
	11.7602	0.58355
	11.7102	0.56993
	11.6602	0.55894
	11.6101	0.54507
	11.5601	0.53401
	11.51	0.523
	11.46	0.51082
	11.4099	0.50027
	11.3599	0.49015
	11.3098	0.47988
	11.2598	0.47044
	11.2098	0.46013
	11.1597	0.45188
	11.1097	0.44137
	11.0596	0.43321
	11.0096	0.42571
	10.9595	0.4175
	10.9095	0.40904
	10.8594	0.40138
	10.8094	0.39484
	10.7593	0.38784
	10.7093	0.38086
	10.6593	0.3753
	10.6092	0.36944
	10.5592	0.36286
	10.5091	0.35797
	10.4591	0.35169
	10.409	0.34709
	10.359	0.34285
	10.3089	0.34024
	10.2589	0.33448
	10.2089	0.33019
	10.1588	0.32674
	10.1088	0.32322
	10.0587	0.32013
	10.0087	0.31787
	9.95863	0.31431
	9.90859	0.31151
	9.85854	0.30831
	9.8085	0.30639
	9.75845	0.30479
	9.70841	0.30102
	9.65836	0.29952
	9.60832	0.2969
	9.55827	0.29701
	9.50823	0.29419
	9.45818	0.29279
	9.40813	0.29184
	9.35809	0.2903
	9.30804	0.28871
	9.258	0.2877
	9.20796	0.28556
	9.15791	0.28543
	9.10787	0.28351
	9.05782	0.28251
	9.00778	0.28148
	8.95773	0.2796
	8.90768	0.27834
	8.85764	0.27673
	8.80759	0.27569
	8.75755	0.27406
	8.70751	0.27142
	8.65746	0.27015
	8.60742	0.26916
	8.55737	0.26792
	8.50733	0.26486
	8.45728	0.26453
	8.40723	0.26255
	8.35719	0.26117
	8.30714	0.25813
	8.2571	0.25625
	8.20706	0.25589
	8.15701	0.25299
	8.10697	0.25247
	8.05692	0.25049
	8.00688	0.24791
	7.95683	0.24635
	7.90679	0.24513
	7.85674	0.24265
	7.80669	0.24121
	7.75665	0.23898
	7.70661	0.23808
	7.65656	0.23591
	7.60652	0.23424
	7.55647	0.2325
	7.50643	0.23003
	7.45638	0.22877
	7.40633	0.22734
	7.35629	0.2262
	7.30624	0.22385
	7.2562	0.22203
	7.20616	0.22019
	7.15611	0.21845
	7.10607	0.21693
	7.05602	0.21475
	7.00598	0.21366
	6.95593	0.21273
	6.90589	0.21166
	6.85584	0.20961
	6.80579	0.20832
	6.75575	0.20715
	6.70571	0.20525
	6.65566	0.20467
	6.60562	0.20299
	6.55557	0.20184
	6.50553	0.20155
	6.45548	0.19952
	6.40544	0.19893
	6.35539	0.19772
	6.30534	0.19597
	6.2553	0.19534
	6.20526	0.19458
	6.15521	0.19275
	6.10517	0.19241
	6.05512	0.19057
	6.00508	0.19015
	5.95503	0.18966
	5.90498	0.18785
	5.85494	0.18764
	5.80489	0.18614
	5.75485	0.18536
	5.70481	0.18386
	5.65476	0.18327
	5.60472	0.18172
	5.55467	0.1818
	5.50463	0.17976
	5.45458	0.17837
	5.40454	0.17687
	5.35449	0.17592
	5.30444	0.17455
	5.2544	0.17356
	5.20436	0.17216
	5.15431	0.1717
	5.10427	0.16984
	5.05422	0.16839
	5.00418	0.16635
	4.95413	0.1645
	4.90409	0.16378
	4.85404	0.16187
	4.80399	0.16008
	4.75395	0.1581
	4.70391	0.15618
	4.65386	0.15455
	4.60382	0.15245
	4.55377	0.15067
	4.50373	0.14817
	4.45368	0.14632
	4.40364	0.14525
	4.35359	0.14368
	4.30354	0.14152
	4.2535	0.13857
	4.20346	0.13727
	4.15341	0.13519
	4.10337	0.13252
	4.05332	0.13031
	4.00328	0.12864
	3.95323	0.12556
	3.90319	0.12422
	3.85314	0.12198
	3.80309	0.12011
	3.75305	0.1182
	3.70301	0.11578
	3.65296	0.1134
	3.60292	0.11101
	3.55287	0.10866
	3.50283	0.10642
	3.45278	0.10374
	3.40274	0.10185
	3.35269	0.09913
	3.30264	0.09688
	3.2526	0.09446
	3.20256	0.09208
	3.15251	0.08928
	3.10247	0.08632
	3.05242	0.08371
	3.00238	0.08142
	2.95233	0.07904
	2.90229	0.07625
	2.85224	0.07374
	2.80219	0.07076
	2.75215	0.06809
	2.70211	0.06511
	2.65206	0.06243
	2.60202	0.0606
	2.55197	0.05767
	2.50193	0.05487
	2.45188	0.05241
	2.40184	0.05011
	2.35179	0.04827
	2.30174	0.0458
	2.2517	0.04395
	2.20166	0.04162
	2.15161	0.03998
	2.10157	0.03827
	2.05152	0.03672
	2.00148	0.03492
	1.95143	0.0336
	1.90139	0.03184
	1.85134	0.03026
	1.80129	0.0291
	1.75125	0.02784
	1.70121	0.02637
	1.65116	0.02537
	1.60112	0.02386
	1.55107	0.02256
	1.50103	0.02169
	1.45098	0.02094
	1.40094	0.02005
	1.35089	0.01913
	1.30084	0.01801
	1.2508	0.01716
	1.20076	0.01619
	1.15071	0.01554
	1.10067	0.0149
	1.05062	0.01422
	1.00058	0.01343
	0.95053	0.01266
	0.90048	0.01227
	0.85044	0.01172
	0.80039	0.01129
	0.75035	0.01103
	0.70031	0.01049
	0.65026	0.0102
	0.60022	0.00991
	0.55017	0.00964
	0.50013	0.00932
	0.45008	0.00897
	0.40003	0.00888
	0.34999	0.00855
	0.29994	0.00843
	0.2499	0.0082
	0.19986	0.00799
	0.14981	0.00795
	0.09977	0.00781
	0.04972	0.00759
	-0.000325	0.00749
	-0.05037	0.0073
	-0.10042	0.00698
	-0.15046	0.00693
	-0.20051	0.00644
	-0.25055	0.00619
	-0.30059	0.00602
	-0.35064	0.00569
	-0.40068	0.0055

## Sheet: Figure 4b
Figure 4b
		0 uM	10 uM	20 uM	30 uM	40 uM	50 uM
	wavelength (nm)	Intensity (counts)	Intensity (counts)	Intensity (counts)	Intensity (counts)	Intensity (counts)	Intensity (counts)
	390.225	0.20267	0.26344	0.24315	0.21173	0.22725	0.2355
	390.694	0.00753	-0.00615	0.25104	0.17397	0.16567	0.12231
	391.163	0.26821	0.22871	0.09526	0.16608	0.09028	0.12235
	391.633	0.28513	0.29427	0.13795	0.10553	0.07044	0.05387
	392.102	0.04628	0.04451	0.10218	0.15215	0.14088	0.08163
	392.571	0.08249	0.0976	0.20739	0.20376	0.11507	0.18783
	393.04	0.12373	0.0763	0.11411	0.07375	0.05553	0.03698
	393.509	0.28568	0.29583	0.17767	0.16212	0.14688	0.1323
	393.978	0.1888	0.19001	0.19551	0.08765	0.14586	0.12135
	394.447	0.11974	0.07926	0.09326	0.04794	0.04163	0.04789
	394.916	0.2782	0.27643	0.1449	0.14822	0.11808	0.19682
	395.385	0.04229	0.03854	0.18655	0.11443	0.07636	0.09949
	395.854	0.06513	0.07626	0.14486	0.19582	0.13095	0.12828
	396.322	0.27519	0.22775	0.19254	0.176	0.20047	0.18886
	396.791	0.21559	0.17708	0.18856	0.2028	0.19946	0.18091
	397.26	0.21208	0.19938	0.21635	0.11941	0.13196	0.16998
	397.729	0.21502	0.18645	0.23619	0.17002	0.15676	0.1392
	398.197	0.30249	0.22329	0.20644	0.17104	0.17565	0.20872
	398.666	0.57775	0.67331	0.1817	0.11253	0.16679	0.19788
	399.135	0.16392	0.19193	0.18061	0.19286	0.16967	0.10149
	399.603	0.43273	0.38528	0.19657	0.22471	0.25216	0.14523
	400.072	0.3243	0.29969	0.1717	0.14027	0.12503	0.08662
	400.54	0.30849	0.30175	0.2005	0.09263	0.17368	0.14917
	401.009	0.13211	0.05093	0.17363	0.1839	0.16766	0.15904
	401.478	0.21955	0.24856	0.23521	0.15217	0.17167	0.16304
	401.946	0.23345	0.26841	0.1836	0.12835	0.1409	0.10845
	402.414	0.21563	0.22875	0.22828	0.18097	0.17366	0.15709
	402.883	0.25875	0.26988	0.29775	0.24647	0.14784	0.14517
	403.351	0.38942	0.41346	0.23526	0.15716	0.20347	0.1323
	403.82	0.25526	0.19194	0.21833	0.19087	0.19151	0.12333
	404.288	0.31828	0.27481	0.28781	0.19087	0.1925	0.11936
	404.756	0.362	0.38505	0.32554	0.23158	0.27887	0.24344
	405.224	0.29783	0.28018	0.32648	0.25933	0.20438	0.19476
	405.693	0.499	0.48928	0.44269	0.32489	0.262	0.26131
	406.161	0.70065	0.76343	0.62048	0.47187	0.42088	0.39736
	406.629	0.81669	0.7623	0.73058	0.53831	0.51711	0.48167
	407.097	0.897	0.90615	0.95782	0.71194	0.64805	0.6027
	407.565	1.35396	1.38398	1.1814	0.90269	0.84177	0.79938
	408.033	1.9845	1.98174	1.51737	1.13725	1.10014	1.00511
	408.501	2.34071	2.3628	1.93649	1.52453	1.34835	1.30595
	408.969	3.11374	3.08614	2.30244	1.85458	1.69028	1.58825
	409.437	3.4953	3.50946	2.99089	2.19411	1.9682	1.95063
	409.905	4.08288	4.08809	3.46578	2.67086	2.34257	2.28724
	410.373	4.7705	4.7409	3.96331	2.90368	2.63695	2.60645
	410.841	5.38641	5.4653	4.33793	3.28292	2.95445	2.84938
	411.309	5.66484	5.78953	4.75366	3.63901	3.23202	3.1379
	411.777	6.39917	6.40739	5.21097	3.98652	3.53466	3.3918
	412.244	7.02917	7.06629	5.59089	4.24168	3.72506	3.60405
	412.712	7.55999	7.628	6.12618	4.62444	4.09979	3.94693
	413.18	8.21249	8.17288	6.83867	5.10062	4.50128	4.31359
	413.648	9.10891	9.13112	7.37566	5.54729	4.93776	4.63259
	414.115	10.164	10.1324	8.29881	6.13513	5.51752	5.25308
	414.583	11.5476	11.5099	9.26217	6.99952	6.03996	5.87898
	415.05	13.2673	13.0337	10.572	7.8593	7.08864	6.68252
	415.518	15.2446	15.2729	12.2979	9.07727	8.02904	7.74333
	415.986	17.7727	17.5588	14.2674	10.6364	9.48466	8.96439
	416.453	20.4441	20.4093	16.4406	12.1228	10.7865	10.3826
	416.921	23.9066	23.2766	18.9036	14.0516	12.4663	11.8124
	417.388	26.9171	26.3548	21.3644	15.8787	14.1189	13.4545
	417.855	29.7487	29.4936	23.5916	17.3352	15.5481	14.8762
	418.323	32.289	31.5789	25.5027	19.0025	16.834	16.0849
	418.79	35.01	34.7214	27.737	20.3932	18.2493	17.4444
	419.258	37.9592	37.1404	30.1921	22.1929	19.7467	18.784
	419.725	40.8327	40.2352	32.4498	24.2053	21.4011	20.4099
	420.192	44.3762	43.8046	35.1714	26.0506	23.1751	21.9744
	420.659	48.1344	47.1499	37.9283	28.4234	25.2368	23.9401
	421.127	52.1203	50.7125	41.2173	30.685	27.4138	26.1011
	421.594	55.81	54.83	44.4752	33.0047	29.6428	28.2558
	422.061	59.7373	58.6795	47.6183	35.617	31.4077	30.2704
	422.528	63.7223	62.6341	50.8569	37.7647	33.968	32.2774
	422.995	67.7051	66.3947	53.8055	39.9154	35.7352	33.8405
	423.462	71.3547	70.0363	56.6944	42.257	37.8383	35.9246
	423.929	75.7084	73.7356	59.8813	44.6688	40.2364	37.7475
	424.396	79.8733	78.0238	63.1477	47.231	42.1123	39.9149
	424.863	84.1021	82.2728	66.7775	49.6492	44.5774	42.1916
	425.33	88.9221	86.3728	70.8674	52.5442	47.0352	44.2836
	425.797	93.5663	91.5632	74.3914	55.506	49.7375	46.9851
	426.264	98.3626	95.838	78.4734	58.4133	51.9605	49.0874
	426.731	103.519	100.827	82.1372	61.1714	54.5624	51.8634
	427.197	107.98	105.575	85.7109	63.7234	57.4815	53.7614
	427.664	112.63	109.651	89.6655	66.9249	59.9577	56.4604
	428.131	116.657	113.665	92.8976	69.3583	62.4929	58.8651
	428.598	120.77	117.594	96.5282	71.9857	64.6609	60.9401
	429.064	124.436	121.728	99.8053	74.4158	66.7477	63.1238
	429.531	128.074	125.277	102.664	76.7307	68.883	64.9854
	429.998	131.805	128.912	105.857	79.0323	71.0484	66.6933
	430.464	135.153	132.257	108.653	81.0675	73.1261	68.4398
	430.931	139.222	135.771	111.477	83.2889	74.8902	70.5867
	431.397	142.615	139.646	114.476	85.766	77.0735	72.3449
	431.864	146.524	142.98	117.678	87.9936	79.076	74.604
	432.33	150.252	146.338	120.587	89.9724	80.7406	76.2545
	432.797	153.484	149.747	123.315	92.3457	83.3389	78.1259
	433.263	156.519	152.612	125.473	93.9711	84.84	79.321
	433.729	159.396	155.563	128.518	96.1248	86.331	81.328
	434.196	162.135	158.107	130.443	97.8196	88.1426	82.4993
	434.662	164.539	160.19	132.451	99.4858	89.3225	83.5591
	435.128	166.424	162.172	134.102	100.393	90.0952	84.7215
	435.595	168.208	163.809	135.658	101.445	91.3266	85.8247
	436.061	168.695	164.735	136.128	102.117	91.9618	86.168
	436.527	170.44	165.715	136.967	102.88	92.5558	86.7387
	436.993	170.949	166.317	138.207	103.366	93.3016	87.2169
	437.459	171.955	167.347	138.429	103.567	93.3645	87.8522
	437.925	172.497	167.513	138.927	104.033	93.9988	88.1018
	438.392	172.956	168.14	139.286	104.305	94.7807	88.3636
	438.858	173.337	168.593	139.708	104.636	94.8174	88.2912
	439.324	173.651	169.301	140.168	105.007	94.9939	88.5121
	439.79	174.128	169.777	140.215	105.365	95.1521	88.8812
	440.256	174.823	169.604	140.872	105.266	95.2709	88.8537
	440.721	174.269	169.893	140.703	105.411	95.4374	89.1767
	441.187	174.649	169.617	140.841	105.649	95.2635	88.8281
	441.653	174.926	169.459	140.709	105.308	95.3327	89.0002
	442.119	174.353	169.478	140.441	105.432	94.9399	89.1145
	442.585	173.901	168.832	140.003	105.003	94.7255	88.3952
	443.051	173.087	167.855	139.452	104.39	94.6542	87.9775
	443.516	172.271	166.827	138.946	104.104	93.8327	87.6287
	443.982	171.487	165.661	138.023	102.838	93.4111	87.2435
	444.448	170.169	164.902	137.206	102.829	92.9676	86.6385
	444.913	169.256	163.769	135.68	101.864	92.0532	86.0028
	445.379	167.691	162.582	135.136	101.208	91.7044	85.2491
	445.845	166.886	161.242	134.455	100.696	91.1766	84.6376
	446.31	166.062	160.17	133.224	99.8825	90.3624	84.1455
	446.776	165.282	159.866	132.727	99.5786	89.7799	83.5499
	447.241	164.447	158.411	131.57	99.0541	89.3705	83.2809
	447.707	163.612	158.103	131.197	98.3887	89.0497	82.4794
	448.172	162.845	156.9	130.784	97.6924	88.7989	82.4326
	448.637	162.197	156.314	130.086	97.2602	88.3536	81.8652
	449.103	161.632	155.895	129.147	97.0316	87.9969	81.5963
	449.568	160.951	155.715	129.245	96.9781	87.9464	81.4671
	450.034	161.289	154.846	128.716	96.4821	87.4475	81.3035
	450.499	160.544	154.693	128.759	96.5761	87.0487	81.043
	450.964	159.979	153.88	128.203	95.7434	87.0785	80.8223
	451.429	159.511	153.21	127.422	95.677	86.8828	80.6903
	451.894	158.851	152.725	127.185	95.0546	86.2869	80.2448
	452.36	157.883	152.138	126.436	94.9313	86.0485	79.5369
	452.825	157.577	151.317	125.949	94.4263	85.8182	79.8498
	453.29	156.55	150.583	125.48	94.1378	85.5227	78.8889
	453.755	156.255	150.249	124.856	93.6793	85.2743	78.8565
	454.22	155.987	149.999	124.519	93.3558	84.9498	78.523
	454.685	155.246	149.264	124.886	93.2423	84.6404	78.5054
	455.15	155.102	149.392	124.107	93.2951	84.4791	78.1654
	455.615	155.111	148.932	124.317	92.7754	84.6552	78.2072
	456.08	155.141	149.262	124.033	92.9614	84.6806	78.0619
	456.545	154.883	148.778	123.879	92.7726	84.5929	78.1974
	457.01	155.046	148.635	123.943	92.9619	84.5439	77.911
	457.474	155.064	148.912	124.371	93.1665	84.6959	78.261
	457.939	154.832	148.732	124.302	92.9788	84.6426	78.036
	458.404	154.967	149.14	124.548	92.7492	84.8037	78.0498
	458.869	155.057	149.244	124.063	93.2559	85.0196	78.2636
	459.333	155.173	148.749	124.361	93.2861	85.1386	78.2321
	459.798	155.109	149.378	124.007	92.7421	84.6815	78.0264
	460.263	155.383	149.049	123.854	93.0343	84.8121	77.9874
	460.727	155.259	148.465	123.422	92.6576	84.7848	78.0409
	461.192	154.465	148.057	123.256	92.4041	84.4597	77.9056
	461.656	154.313	147.7	123.473	92.4509	83.9743	77.3526
	462.121	153.884	147.013	122.892	91.8873	83.8106	77.206
	462.585	153.213	146.937	122.388	91.8119	83.8322	77.2397
	463.05	152.901	146.334	121.907	91.471	83.3478	76.6988
	463.514	152.226	145.156	121.563	90.8656	82.9303	76.8387
	463.979	151.412	145.217	121.04	90.5987	82.6715	76.4961
	464.443	150.924	144.244	120.37	90.1851	82.4781	75.9079
	464.907	150.3	143.239	120.012	89.5459	81.8026	75.4978
	465.372	149.099	143.024	118.725	89.0211	81.5899	75.0912
	465.836	148.664	142.327	118.693	88.7433	80.894	74.6256
	466.3	148.016	141.242	117.86	88.5554	80.5769	74.2388
	466.765	147.201	141.362	117.222	88.0836	80.098	73.8841
	467.229	146.398	140.171	116.807	87.505	79.9132	73.5428
	467.693	145.571	138.78	115.928	86.8664	79.5452	72.8345
	468.157	144.679	138.185	114.858	86.1916	78.7402	72.7171
	468.621	144.16	137.411	114.703	85.962	78.6246	72.3521
	469.085	143.58	136.297	113.929	85.2366	78.187	72.1134
	469.549	141.885	135.37	113.116	84.8866	77.1958	71.1453
	470.013	140.576	134.323	111.97	83.792	76.8333	70.3718
	470.477	139.87	133.093	110.797	83.0409	76.2408	69.9883
	470.941	138.44	131.854	109.674	82.552	75.7518	69.6073
	471.405	136.992	130.637	109.28	81.8145	74.7224	68.9122
	471.869	135.942	129.589	108.121	80.8629	74.0454	67.9211
	472.333	134.301	128.359	106.49	79.9144	73.3504	67.316
	472.797	133.679	126.7	105.771	78.9775	72.3205	66.5991
	473.26	131.768	125.447	104.379	78.6026	71.6104	65.6758
	473.724	130.492	123.908	103.165	77.2313	70.7308	64.9952
	474.188	129.102	122.976	102.024	76.7414	70.3863	64.4366
	474.652	127.83	121.22	101.093	76.1435	69.6419	63.867
	475.115	126.761	120.194	100.165	74.975	68.8389	63.0831
	475.579	125.253	118.968	99.047	74.3768	67.8337	62.3829
	476.043	123.871	117.622	97.9205	73.3465	66.8811	61.7545
	476.506	122.698	116.589	97.2147	72.5975	66.8218	60.9802
	476.97	121.075	115.406	96.1509	72.1952	65.9156	60.5003
	477.433	120.281	114.302	95.4401	71.1624	65.2645	59.9603
	477.897	119.811	113.39	94.343	70.8016	64.9532	59.4278
	478.36	118.391	112.199	93.6545	69.9203	64.1385	58.9242
	478.824	117.398	111.152	92.4123	69.287	63.5294	58.1476
	479.287	116.065	110.163	91.5743	68.6985	62.7955	57.5521
	479.75	115.394	109.21	90.9062	68.1474	62.5667	57.1001
	480.214	114.29	107.956	89.4405	66.8999	61.6938	56.2849
	480.677	113.034	106.975	88.9012	66.407	60.9636	55.9305
	481.14	111.937	105.69	87.9027	65.8002	60.2356	55.1117
	481.604	110.831	104.922	87.0109	65.2063	59.9164	54.7753
	482.067	109.377	103.556	86.1409	64.5795	59.2089	54.1347
	482.53	108.314	102.245	85.5358	63.416	58.4625	53.2077
	482.993	107.237	101.175	84.0443	62.8474	57.682	52.7756
	483.456	106.089	99.9828	83.3577	62.3284	57.3356	52.4556
	483.919	104.61	98.8851	82.4333	61.3776	56.8636	51.6182
	484.383	103.852	97.5311	81.4441	61.0266	56.027	51.0252
	484.846	102.374	96.9933	80.5176	60.2748	55.2086	50.9671
	485.309	101.69	95.7906	79.5887	59.7841	54.5574	50.1233
	485.772	100.263	94.7318	78.8325	59.1884	54.2447	49.3908
	486.235	99.545	94.159	78.0138	58.4384	53.5553	48.7722
	486.697	99.1558	93.5699	77.5418	58.026	53.0925	48.6083
	487.16	97.9803	92.3815	76.6857	57.5708	52.7545	48.3421
	487.623	96.9269	91.4697	76.0519	56.9088	52.0352	47.6048
	488.086	96.094	90.9651	75.2276	56.4723	51.8622	47.2664
	488.549	95.1959	89.6915	74.5069	55.8729	51.5042	47.1488
	489.012	94.612	89.3055	73.9153	55.4368	51.0006	46.5859
	489.474	94.1284	88.6947	73.5922	55.0623	50.5212	46.1298
	489.937	93.5071	88.116	73.0668	54.5461	49.9658	45.6897
	490.4	92.7864	87.3882	72.5505	54.0592	49.908	45.6471
	490.862	92.4932	86.7659	72.269	53.8665	49.6941	45.2768
	491.325	91.3298	85.9055	71.5028	53.3267	49.1111	44.8071
	491.788	90.8949	85.4686	70.9227	53.0133	48.7212	44.5314
	492.25	89.7856	84.62	70.509	52.3867	48.4226	44.2228
	492.713	89.1553	83.9028	69.9451	52.2864	48.0237	44.0188
	493.175	88.5453	83.2423	69.0679	51.7941	47.5991	43.2141
	493.638	87.7864	82.7279	68.3644	51.1554	47.0787	42.959
	494.1	86.868	81.5994	67.8707	50.5854	46.7047	42.3474
	494.563	86.207	80.8273	67.1214	50.2514	46.043	42.3023
	495.025	85.6658	80.4376	66.5657	49.9098	45.8185	41.7489
	495.487	84.7153	79.7356	65.9453	49.2937	45.4477	41.6013
	495.95	84.1397	79.1316	65.5013	48.9026	45.0124	41.239
	496.412	83.6755	78.1313	64.7578	48.8941	44.6447	40.857
	496.874	82.3384	77.5433	64.3338	48.4867	44.3486	40.5835
	497.336	81.5434	76.922	63.5954	47.6651	44.0317	40.0572
	497.799	81.2005	75.8874	63.0886	47.3596	43.4057	39.5203
	498.261	80.3817	75.5008	62.2916	46.8983	43.0374	39.3771
	498.723	79.8009	74.8816	62.0396	46.4049	42.7376	39.07
	499.185	79.0316	74.0395	61.7502	45.8962	42.419	38.6893
	499.647	78.5655	73.5411	61.0229	45.5782	42.0397	38.4504
	500.109	77.4656	72.7926	60.4547	45.3617	41.5348	38.1435
	500.571	77.1437	72.4525	59.9205	44.9417	41.1582	37.8535
	501.033	76.483	71.6594	59.3978	44.7091	41.1245	37.5569
	501.495	75.6383	71.0187	58.8254	44.439	40.5854	37.2742
	501.957	75.1099	70.5216	58.6321	43.6529	40.2413	36.9373
	502.419	74.5106	70.1818	57.541	43.5359	39.849	36.6659
	502.881	73.916	68.952	57.3337	42.8762	39.3652	36.0697
	503.343	73.1203	68.4875	57.0038	42.6811	39.1662	35.87
	503.805	72.588	68.1531	56.2682	42.2292	38.8453	35.5257
	504.266	71.6176	67.4261	55.7264	41.9283	38.6294	35.0905
	504.728	71.1581	66.4838	55.5814	41.5709	37.9982	34.8386
	505.19	70.4505	66.1883	54.8136	40.9308	37.8259	34.2483
	505.651	69.7241	65.4406	54.066	40.498	37.3783	34.215
	506.113	68.8424	64.7175	53.6074	40.3635	36.9233	33.8246
	506.575	67.6735	63.4618	53.0601	39.7936	36.5033	33.0057
	507.036	67.4474	63.0791	52.2457	39.2824	36.0254	33.1228
	507.498	66.7139	62.2841	51.7649	38.8074	35.87	32.6505
	507.959	66.1992	61.7229	51.1983	38.3577	35.2796	32.1915
	508.421	65.2216	60.8928	50.3327	37.962	34.7099	31.8998
	508.882	64.3491	60.19	49.9017	37.223	34.3127	31.2985
	509.344	63.4557	59.2724	49.2107	37.0353	34.0064	30.8347
	509.805	63.1754	59.2476	48.5874	36.6594	33.5751	30.6368
	510.267	62.1731	58.3039	48.4275	36.3236	33.3293	30.3299
	510.728	61.7725	57.6186	47.7088	35.558	32.9347	30.0775
	511.189	60.8365	56.8705	47.1884	35.2037	32.4024	29.5779
	511.651	60.2203	56.1948	46.4531	34.8074	32.2389	29.1781
	512.112	59.3766	55.7076	45.9067	34.4792	31.469	29.0171
	512.573	59.2578	55.3657	45.2682	33.809	31.5597	28.4991
	513.034	57.8369	54.2075	44.781	33.6118	30.885	28.3723
	513.496	57.5677	53.5961	44.3319	33.3576	30.9349	28.0138
	513.957	56.884	52.8671	43.8079	32.882	30.3459	27.7179
	514.418	56.1487	52.3106	43.5559	32.5134	29.7947	27.2006
	514.879	55.6783	52.0221	43.0695	32.2714	29.8696	27.006
	515.34	55.0024	51.5078	42.3576	31.8828	29.3322	26.8991
	515.801	54.6714	50.8144	41.992	31.5688	28.8887	26.5099
	516.262	54.2029	50.1866	41.6033	31.1502	28.7692	26.26
	516.723	53.3143	49.7969	41.0359	30.895	28.3634	26.0525
	517.184	52.7976	49.2561	40.6073	30.5561	28.0197	25.5856
	517.645	52.1045	48.3441	40.341	30.0109	27.7595	25.2994
	518.106	51.7954	47.9503	39.9465	29.8417	27.4	24.9188
	518.567	51.3382	47.6618	39.4253	29.4123	26.9992	24.6539
	519.028	50.5357	47.1542	38.9063	29.1002	26.9508	24.4522
	519.488	50.2925	46.7698	38.3395	28.8484	26.4647	24.2131
	519.949	49.43	45.8582	37.5898	28.2274	25.9149	23.9111
	520.41	48.6683	45.4226	37.5766	28.2027	25.9001	23.3601
	520.871	48.1285	44.5118	36.8104	27.69	25.5887	23.5108
	521.331	47.4383	44.1486	36.5786	27.3901	25.296	23.0476
	521.792	47.2129	43.6198	36.104	27.1443	25.0264	22.6318
	522.253	46.5552	43.0651	35.7065	26.7061	24.5713	22.5574
	522.713	45.6754	42.4359	35.2951	26.4657	24.4155	22.0747
	523.174	45.3546	42.1324	34.8287	26.1492	24.0671	21.9763
	523.634	44.9809	41.7779	34.2799	25.8118	23.6635	21.655
	524.095	44.5545	41.2872	34.1698	25.6263	23.6638	21.5178
	524.555	43.8795	40.6035	33.5424	25.5032	23.1608	21.1801
	525.016	43.6296	40.4646	33.2837	24.9519	23.033	20.9569
	525.476	43.1213	39.9141	33.0798	24.7869	22.8753	20.9067
	525.936	42.6245	39.6011	32.8234	24.2893	22.4102	20.4209
	526.397	42.2481	39.2965	32.2114	24.2945	22.4003	20.4201
	526.857	42.0786	38.9878	32.0898	24.1069	22.0712	20.1461
	527.317	41.4637	38.5457	31.7306	23.7773	22.068	19.9736
	527.778	41.2657	38.1804	31.4324	23.6381	21.7392	19.8726
	528.238	40.5079	37.6116	31.2348	23.2541	21.7008	19.5448
	528.698	40.1528	37.4249	30.6741	23.3099	21.4224	19.4389
	529.158	40.0362	37.2127	30.5899	23.051	21.1887	19.3727
	529.618	39.7362	36.8321	30.4551	22.6504	20.8546	19.168
	530.079	39.2069	36.4161	30.0745	22.6355	20.8698	19.0611
	530.539	39.1202	36.3263	29.7285	22.4113	20.5736	18.6377
	530.999	38.3855	35.7241	29.6631	22.1863	20.2317	18.4696
	531.459	38.114	35.3379	29.2861	21.9866	20.2486	18.6377
	531.919	38.0231	35.4101	29.0345	21.5881	19.9723	18.1489
	532.379	37.712	35.0962	28.8416	21.5444	19.7433	18.0825
	532.839	37.5898	34.821	28.4862	21.3102	19.7047	17.8856
	533.298	36.625	34.3974	28.2939	21.2534	19.4556	17.8482
	533.758	36.5767	33.7672	27.7882	21.0295	19.304	17.6386
	534.218	36.0522	33.6196	27.7805	20.7646	19.0324	17.4424
	534.678	35.5719	33.1456	27.4593	20.5021	18.9353	17.3203
	535.138	35.4525	32.9023	26.9513	20.3271	18.7033	17.1184
	535.598	34.9983	32.3891	26.8562	19.9415	18.355	16.8103
	536.057	34.671	32.1999	26.214	19.9782	18.3326	16.5526
	536.517	34.6112	31.9267	26.2325	19.6957	18.2094	16.4786
	536.977	33.8639	31.4145	25.9805	19.5142	17.868	16.2477
	537.436	33.6069	30.8679	25.6518	19.1004	17.829	16.1038
	537.896	33.1362	30.6912	25.5585	19.2033	17.5222	15.9892
	538.355	32.904	30.5747	25.222	18.8107	17.3339	15.7897
	538.815	32.4802	30.2307	24.8124	18.6988	17.2351	15.5621
	539.275	31.8297	29.6623	24.572	18.4625	16.7832	15.395
	539.734	31.8322	29.3639	24.1667	18.0594	16.7132	15.2216
	540.193	31.5893	29.298	24.011	17.9637	16.4894	15.1918
	540.653	30.986	28.9043	23.9665	17.7682	16.3213	14.8981
	541.112	30.8357	28.4857	23.6967	17.6525	16.2377	14.8506
	541.572	30.6371	28.3445	23.2547	17.5725	15.9915	14.8134
	542.031	30.046	27.9569	23.2696	17.3957	15.9342	14.6032
	542.49	30.1622	27.9653	22.8974	17.138	15.5911	14.3521
	542.95	29.8084	27.4179	22.5872	16.9528	15.6184	14.2536
	543.409	29.3723	27.1822	22.3867	16.808	15.5848	14.326
	543.868	29.2703	26.7656	22.2353	16.6537	15.2555	13.8978
	544.327	29.0021	26.8945	21.9851	16.3877	15.1026	13.7729
	544.786	28.5474	26.416	21.8674	16.4657	15.1026	13.845
	545.246	28.4785	26.2336	21.6922	16.1443	14.8592	13.6497
	545.705	28.1291	26.0321	21.5537	16.1144	14.7604	13.413
	546.164	27.3504	25.4409	21.2423	15.8439	14.6494	13.3334
	546.623	27.5518	25.4864	20.9348	15.7045	14.3769	13.1597
	547.082	27.1325	25.1075	20.7862	15.7221	14.2305	13.1963
	547.541	26.8327	24.8652	20.5943	15.4615	14.1549	12.9318
	548	26.878	24.6272	20.3384	15.275	14.0385	12.8754
	548.459	26.3086	24.2782	20.2556	15.217	13.9037	12.7148
	548.918	26.1614	24.0367	19.7008	14.7835	13.6314	12.6285
	549.376	25.8249	23.868	19.6139	14.7392	13.5061	12.3393
	549.835	25.5694	23.4743	19.3157	14.5582	13.4852	12.2018
	550.294	24.9823	23.296	19.2664	14.3989	13.265	12.1564
	550.753	24.9505	23.1007	18.9813	14.3102	13.2593	12.0908
	551.212	24.628	22.5407	18.662	13.979	13.0652	11.8589
	551.67	24.2469	22.3996	18.5304	13.9375	12.7709	11.7725
	552.129	24.2616	22.5105	18.3472	13.8297	12.557	11.6044
	552.588	23.78	21.8277	18.3509	13.6317	12.6112	11.544
	553.046	23.4144	21.4132	17.8364	13.479	12.2777	11.2536
	553.505	23.1314	21.3591	17.7501	13.1828	12.0616	11.2751
	553.964	22.9718	21.1865	17.4567	13.1906	12.1822	11.0921
	554.422	22.5423	20.9307	17.1469	12.8942	11.9149	10.8858
	554.881	22.3279	20.7676	17.0995	12.7988	11.7675	10.6596
	555.339	22.2565	20.5428	16.8624	12.6001	11.6329	10.6418
	555.798	21.6683	20.1896	16.5993	12.343	11.4638	10.4509
	556.256	21.5951	20.1164	16.5489	12.4471	11.5119	10.3771
	556.714	21.4848	19.8518	16.3505	12.2342	11.306	10.3411
	557.173	21.2122	19.7448	16.2593	12.2109	11.085	10.1361
	557.631	20.8947	19.3063	15.9316	11.8928	10.8951	10.1082
	558.089	20.6481	19.1009	15.7572	11.8991	10.9562	9.95468
	558.548	20.3359	18.7848	15.6647	11.7767	10.775	9.91612
	559.006	20.4589	18.9407	15.2666	11.5187	10.7645	9.87658
	559.464	20.2346	18.5833	15.2972	11.5501	10.4595	9.51676
	559.922	19.9635	18.4347	15.1639	11.3132	10.5151	9.57945
	560.38	19.5544	18.1862	14.9662	11.369	10.2887	9.447
	560.839	19.3554	17.9471	14.7463	11.1955	10.2419	9.41321
	561.297	19.1365	17.6153	14.5088	11.1743	10.162	9.27657
	561.755	19.136	17.5476	14.3502	10.9995	10.052	9.05374
	562.213	18.6887	17.4281	14.3528	10.7219	10.026	9.03487
	562.671	18.8123	17.2843	14.0476	10.4844	9.75158	8.81926
	563.129	18.5994	17.0524	13.9683	10.5643	9.72672	8.97896
	563.587	18.2902	17.1338	13.9032	10.5028	9.53546	8.76275
	564.045	18.0755	16.5579	13.6869	10.3942	9.42804	8.63854
	564.503	17.9199	16.4735	13.5359	10.2028	9.41536	8.53819
	564.96	17.7003	16.4532	13.4833	10.1989	9.31758	8.55003
	565.418	17.4289	16.199	13.3072	9.95344	9.20896	8.38071
	565.876	17.4206	16.1016	13.1191	9.95379	9.08156	8.25825
	566.334	17.2247	15.9037	13.0482	9.91672	8.85692	8.22606
	566.792	17.2173	15.7963	12.9704	9.4958	8.93784	8.11252
	567.249	16.8304	15.4657	12.6588	9.55208	8.87444	8.0472
	567.707	16.7162	15.4916	12.5814	9.51854	8.80798	8.01165
	568.165	16.4893	14.9959	12.4781	9.37678	8.64641	7.84524
	568.622	15.9768	14.9937	12.2096	9.27044	8.63687	7.82079
	569.08	16.0618	14.7785	11.9955	9.20391	8.39877	7.63253
	569.538	15.7066	14.5556	11.9764	9.05542	8.23248	7.52118
	569.995	15.7089	14.2949	11.8621	8.89656	8.1674	7.40333
	570.453	15.317	14.0853	11.7395	8.83212	8.00337	7.45263
	570.91	15.4541	14.2571	11.5502	8.79585	7.9918	7.34324
	571.368	14.8342	13.7397	11.39	8.62371	7.88973	7.09394
	571.825	14.639	13.5256	11.2808	8.49079	7.70906	7.07475
	572.282	14.6373	13.6918	11.1981	8.46654	7.67271	7.02335
	572.74	14.5524	13.35	10.9395	8.33993	7.50528	6.92969
	573.197	14.5408	13.3224	10.7899	8.21048	7.47452	6.882
	573.654	14.1853	13.154	10.8166	8.10455	7.47727	6.73732
	574.112	13.8619	12.8139	10.6154	8.05453	7.37656	6.69451
	574.569	14.0183	12.7622	10.4858	7.95448	7.34019	6.55145
	575.026	13.8678	12.5968	10.402	7.86378	7.21961	6.58531
	575.483	13.5298	12.5188	10.395	7.76535	7.12825	6.4502
	575.94	13.5006	12.4786	10.127	7.79157	6.94621	6.38275
	576.398	13.3965	12.4545	10.1833	7.60957	6.91966	6.38905
	576.855	13.2694	12.3024	10.0122	7.44254	6.82438	6.29078
	577.312	12.963	12.0133	9.89929	7.53456	6.89959	6.24855
	577.769	12.932	11.8514	9.72614	7.38244	6.66282	6.20204
	578.226	12.836	11.8363	9.70233	7.24803	6.76451	6.08264
	578.683	12.6509	11.6143	9.54803	7.28017	6.61732	6.04798
	579.14	12.3364	11.3511	9.50053	7.25102	6.58928	6.04494
	579.597	12.1904	11.3199	9.38466	7.0885	6.52344	5.89947
	580.054	12.4091	11.4405	9.2992	6.99263	6.54698	5.93979
	580.51	12.1124	11.1271	9.11664	7.0058	6.45362	5.87241
	580.967	12.1337	11.1363	9.07643	6.83473	6.2576	5.72215
	581.424	12.0288	11.1243	9.13632	6.78022	6.28981	5.69466
	581.881	11.707	10.7159	8.959	6.71311	6.22381	5.69152
	582.338	11.9042	10.868	8.85335	6.6808	6.08384	5.63112
	582.794	11.8687	11.125	8.73779	6.61169	6.04849	5.54885
	583.251	11.4721	10.6727	8.88403	6.45377	6.06307	5.45014
	583.708	11.6515	10.6992	8.59442	6.57326	5.87964	5.41693
	584.164	11.1644	10.1775	8.52687	6.38789	5.89864	5.41319
	584.621	10.9812	10.1022	8.3887	6.37947	5.82953	5.22967
	585.078	10.993	10.2257	8.27842	6.27895	5.81457	5.22556
	585.534	10.8686	9.84897	8.11676	6.05874	5.56456	5.16575
	585.991	10.6316	9.78964	8.11881	6.25021	5.60274	5.20295
	586.447	10.6414	9.79243	8.031	6.10329	5.54433	5.19025
	586.904	10.253	9.54289	8.03317	5.99338	5.51718	5.02189
	587.36	10.2711	9.51009	7.76262	5.91214	5.43594	4.83415
	587.816	10.2091	9.35537	7.74454	5.8493	5.32038	4.8848
	588.273	10.2807	9.46475	7.61063	5.80475	5.35239	4.92069
	588.729	10.0313	9.21457	7.55677	5.71336	5.23519	4.72796
	589.185	10.124	9.24625	7.56949	5.6542	5.19291	4.821
	589.642	9.91245	9.0379	7.44997	5.58281	5.08677	4.61142
	590.098	9.70506	8.81363	7.41196	5.55881	5.10159	4.59641
	590.554	9.79589	9.09981	7.24378	5.45197	4.97374	4.60679
	591.01	9.62007	8.79245	7.11741	5.3518	4.92939	4.54257
	591.467	9.45817	8.57982	7.11123	5.28819	5.00817	4.45623
	591.923	9.23396	8.43749	6.97053	5.17654	4.80798	4.39042
	592.379	9.35674	8.54817	6.97884	5.15067	4.7492	4.31963
	592.835	9.26577	8.59286	6.92394	5.22027	4.69339	4.32753
	593.291	8.91315	8.31315	6.69382	5.09708	4.63499	4.27417
	593.747	8.94866	8.13533	6.76076	5.07732	4.69086	4.19769
	594.203	8.8113	8.10865	6.6254	5.04955	4.69691	4.24055
	594.659	8.97254	8.1641	6.58751	5.00749	4.54434	4.26008
	595.115	8.60316	7.8179	6.44727	4.89166	4.62067	4.15146
	595.571	8.85529	8.10469	6.34616	4.91448	4.44832	4.11329
	596.027	8.49073	7.88986	6.37659	4.77203	4.37963	4.03375
	596.482	8.3795	7.57136	6.23202	4.67937	4.36062	4.0237
	596.938	8.14414	7.4328	6.26606	4.75437	4.2924	3.92271
	597.394	8.31425	7.70842	6.09947	4.55865	4.24286	3.79051
	597.85	8.0921	7.43656	5.94012	4.53002	4.15559	3.83264
	598.306	7.99298	7.35839	6.0596	4.54792	4.15559	3.78091
	598.761	7.80768	7.15774	5.98876	4.52305	4.11784	3.76359
	599.217	7.62238	6.95709	5.91792	4.49819	4.08009	3.74627
	599.673	7.72397	7.11338	5.95783	4.49405	4.13456	3.77282
	600.128	7.96315	7.2717	5.74938	4.32216	3.86113	3.68935
	600.584	7.45949	6.82908	5.74147	4.27793	3.9364	3.60456
	601.039	7.71157	7.05709	5.7628	4.30685	3.82298	3.56269
	601.495	7.60819	6.99363	5.61821	4.18131	3.76713	3.45017
	601.95	7.3383	6.7946	5.50444	4.1346	3.80704	3.56671
	602.406	7.22482	6.60146	5.54117	4.17033	3.79304	3.53581
	602.861	7.1465	6.5909	5.39298	4.10378	3.85678	3.45137
	603.317	7.05797	6.48944	5.30349	3.97455	3.7564	3.353
	603.772	6.91943	6.36488	5.36921	3.91787	3.63111	3.32915
	604.227	6.956	6.48008	5.17792	3.99111	3.69334	3.29089
	604.683	7.04223	6.27849	5.18949	3.94705	3.60257	3.2996
	605.138	6.88834	6.30089	5.18595	3.88373	3.49249	3.18254
	605.593	6.87292	6.26655	5.09555	3.85303	3.50455	3.22045
	606.049	6.47268	6.04969	5.00073	3.76852	3.3754	3.18781
	606.504	6.42809	5.82591	4.89511	3.73062	3.40016	3.14497
	606.959	6.32298	5.75469	4.90199	3.65697	3.36132	3.05147
	607.414	6.49013	6.07011	4.82255	3.66978	3.30942	3.01244
	607.869	6.31316	5.73985	4.83509	3.56506	3.36384	3.03903
	608.324	6.27906	5.68686	4.73628	3.63644	3.3169	3.00604
	608.779	6.26187	5.65274	4.66696	3.54122	3.27637	2.95753
	609.234	6.26645	5.83748	4.73931	3.5527	3.23112	2.99776
	609.689	6.1114	5.62676	4.613	3.43365	3.15888	2.9544
	610.144	6.00643	5.50883	4.52816	3.33377	3.14448	2.81868
	610.599	5.92035	5.44172	4.45612	3.32352	3.06466	2.84428
	611.054	5.79522	5.27881	4.44092	3.33226	3.01277	2.74468
	611.509	5.81166	5.2614	4.33046	3.25071	2.99287	2.81425
	611.964	5.62358	5.22067	4.24308	3.26973	2.99795	2.74677
	612.419	5.74359	5.31872	4.2645	3.21147	2.99336	2.76003
	612.874	5.65414	5.29402	4.2533	3.22321	2.90966	2.71414
	613.328	5.44325	5.01053	4.12352	3.07571	2.83181	2.57866
	613.783	5.36325	4.99523	4.14742	3.21492	2.8875	2.65919
	614.238	5.32001	4.88733	4.09819	3.06741	2.85335	2.62706
	614.692	5.39481	4.9571	4.07019	3.02729	2.79033	2.564
	615.147	5.46372	5.17032	4.00992	3.00473	2.78266	2.51656
	615.602	5.2784	4.79796	4.02689	2.89766	2.78996	2.53981
	616.056	5.30097	4.84536	3.90432	2.98075	2.65033	2.52242
	616.511	5.11949	4.76145	3.9745	2.93667	2.80112	2.54896
	616.965	5.1027	4.69989	3.89111	2.92486	2.65114	2.46459
	617.42	5.14	4.77499	3.8126	2.92492	2.63031	2.40798
	617.874	4.88878	4.44329	3.72498	2.90319	2.57389	2.43409
	618.329	4.94413	4.55231	3.67912	2.79155	2.53376	2.31144
	618.783	4.96725	4.56746	3.6743	2.84832	2.60145	2.37017
	619.238	4.96537	4.54566	3.69337	2.75401	2.53397	2.34047
	619.692	4.89368	4.49688	3.728	2.8344	2.56367	2.38011
	620.146	4.66487	4.28705	3.63902	2.7257	2.48682	2.27943
	620.601	4.69426	4.24181	3.5008	2.66606	2.4411	2.21584
	621.055	4.62271	4.29661	3.51683	2.57472	2.31597	2.19009
	621.509	4.548	4.1692	3.46009	2.51603	2.41431	2.23576
	621.963	4.55427	4.21026	3.47427	2.56294	2.35983	2.09879
	622.418	4.37185	4.05874	3.50558	2.63014	2.38135	2.1402
	622.872	4.5555	4.17766	3.34928	2.59398	2.34017	2.16358
	623.326	4.33705	4.01399	3.28209	2.52496	2.22747	2.07477
	623.78	4.42354	4.15715	3.31737	2.49749	2.30632	2.14066
	624.234	4.27003	3.93703	3.33884	2.50315	2.30007	2.03209
	624.688	4.24345	3.98704	3.19004	2.43384	2.24665	2.05218
	625.142	4.36938	3.90702	3.28054	2.51933	2.28044	2.06908
	625.596	4.16163	3.88634	3.142	2.41075	2.20568	2.08377
	626.05	4.21602	3.82732	3.11539	2.3652	2.15317	1.96766
	626.504	4.2632	3.92022	3.14071	2.35562	2.12169	2.00275
	626.958	3.91922	3.639	2.97289	2.26855	2.04662	1.86511
	627.412	3.94479	3.62975	3.05547	2.3322	2.1043	2.00227
	627.866	3.94544	3.73382	2.98409	2.28565	2.09847	1.9408
	628.32	4.10237	3.75346	2.95469	2.26113	2.05803	1.90232
	628.773	4.11849	3.7437	2.98759	2.22741	2.05611	1.92226
	629.227	3.89814	3.59205	2.91348	2.17433	1.99015	1.8901
	629.681	3.80158	3.53827	2.87953	2.17819	2.04966	1.83834
	630.135	3.83663	3.45198	2.83313	2.13372	2.01114	1.82564
	630.588	3.744	3.43495	2.75845	2.07698	1.92063	1.69938
	631.042	3.80051	3.46856	2.71299	2.11992	1.85225	1.75917
	631.495	3.67935	3.37727	2.70772	2.09087	1.89974	1.77288
	631.949	3.74126	3.42722	2.75871	2.0255	1.81548	1.71345
	632.403	3.49485	3.27035	2.7792	2.02323	1.85298	1.80163
	632.856	3.51911	3.25684	2.69567	1.95266	1.89767	1.72412
	633.31	3.49633	3.2251	2.56361	1.92991	1.81828	1.54538
	633.763	3.37651	3.14308	2.66793	2.00141	1.7636	1.62085
	634.217	3.48994	3.16303	2.60045	1.90809	1.76964	1.61397
	634.67	3.30757	3.02744	2.5493	1.94351	1.70772	1.66135
	635.123	3.37987	2.97743	2.52768	1.90099	1.73174	1.57509
	635.577	3.25517	3.03269	2.53171	1.82353	1.73277	1.59003
	636.03	3.21545	3.04865	2.50202	1.86237	1.6802	1.62091
	636.483	3.41716	3.11311	2.43283	1.7941	1.72717	1.47809
	636.937	3.23082	2.93776	2.39455	1.88711	1.6662	1.60691
	637.39	3.1536	2.91027	2.4293	1.75395	1.68406	1.47179
	637.843	3.05571	2.85613	2.32392	1.79863	1.62145	1.55023
	638.296	3.0592	2.86359	2.34776	1.88009	1.66317	1.56612
	638.749	3.04642	2.78718	2.33497	1.74905	1.6255	1.50661
	639.202	3.237	2.92106	2.23083	1.79889	1.62367	1.40741
	639.656	3.19843	2.87751	2.36024	1.77321	1.59301	1.53371
	640.109	3.05236	2.80307	2.28235	1.72425	1.55799	1.46989
	640.562	2.91814	2.68576	2.23856	1.72122	1.51523	1.40528
	641.015	3.11119	2.8241	2.28751	1.72638	1.51441	1.41339
	641.468	2.98613	2.68715	2.16106	1.6179	1.52219	1.35661
	641.921	2.74184	2.57211	2.17063	1.70405	1.48022	1.36731
	642.374	2.81523	2.62361	2.1481	1.6437	1.45362	1.31089
	642.826	2.84519	2.66351	2.12544	1.57133	1.42694	1.30407
	643.279	2.94023	2.66011	2.09171	1.5515	1.43492	1.33191
	643.732	2.86441	2.61812	2.13319	1.65066	1.46852	1.39731
	644.185	2.97608	2.58164	2.12559	1.56747	1.33762	1.34489
	644.638	2.6795	2.47895	2.05862	1.50161	1.40988	1.31285
	645.09	2.81641	2.56912	2.00424	1.52864	1.3763	1.3021
	645.543	2.80912	2.60954	2.07201	1.56456	1.43306	1.28931
	645.996	2.86673	2.69995	2.04219	1.48606	1.38736	1.15222
	646.449	2.64036	2.49647	1.9614	1.53551	1.33549	1.2762
	646.901	2.7662	2.52588	1.97836	1.49185	1.30872	1.2832
	647.354	2.87855	2.71771	1.97191	1.51906	1.29415	1.23386
	647.806	2.82413	2.56788	1.94787	1.4911	1.33675	1.18407
	648.259	2.68101	2.52219	1.93392	1.50399	1.36454	1.36585
	648.711	2.63996	2.36984	1.87905	1.34586	1.28094	1.19384
	649.164	2.33407	2.15343	1.87079	1.39927	1.27377	1.18867
	649.616	2.56455	2.42364	1.8692	1.41149	1.26014	1.19787
	650.069	2.57803	2.29995	1.75597	1.34497	1.26614	1.1393
	650.521	2.66219	2.45367	1.77703	1.41467	1.2633	1.10962
	650.974	2.29489	2.15202	1.74767	1.33179	1.23608	1.0904
	651.426	2.53729	2.37152	1.73115	1.35294	1.26417	1.13037
	651.878	2.47418	2.29749	1.68449	1.28441	1.17975	1.0549
	652.331	2.39949	2.17809	1.6734	1.29224	1.14388	0.97932
	652.783	2.621	2.3767	1.7731	1.3064	1.18186	1.08978
	653.235	2.33333	2.09703	1.72894	1.25243	1.12693	1.10142
	653.687	2.35123	2.13977	1.59985	1.29023	1.12598	1.169
	654.139	2.31167	2.18171	1.6467	1.26154	1.16881	1.00025
	654.592	2.14581	1.95227	1.66122	1.19371	1.13973	1.03874
	655.044	2.18506	1.92495	1.62447	1.19074	1.15662	1.06854
	655.496	2.35951	2.17189	1.57733	1.19513	1.07457	1.057
	655.948	2.1221	1.99514	1.62262	1.21368	1.09514	1.04877
	656.4	2.05696	1.89323	1.55999	1.17889	1.04048	0.91665
	656.852	2.2176	1.98629	1.56907	1.23661	1.10017	1.00513
	657.304	2.05857	1.97632	1.54917	1.13725	1.02566	0.96737
	657.756	1.93971	1.78693	1.51323	1.13017	0.99773	0.96924
	658.208	2.02681	1.91873	1.54421	1.19785	1.06937	0.93361
	658.66	1.92272	1.77888	1.46951	1.03581	1.03943	0.94738
	659.112	2.01735	1.89734	1.45781	1.09557	0.98795	0.89986
	659.563	1.98502	1.86104	1.46272	1.12135	1.0177	0.89884
	660.015	1.96452	1.72231	1.36029	1.02492	0.98286	0.90472
	660.467	1.99697	1.85113	1.48361	1.10449	1.0207	0.93957
	660.919	2.08652	1.88701	1.38241	1.09665	0.96915	0.88901
	661.37	1.87718	1.83269	1.37232	1.00614	0.92733	0.9902
	661.822	1.94684	1.8	1.45286	1.05684	0.96015	0.89392
	662.274	1.92747	1.79455	1.33367	1.01117	0.89759	0.83831
	662.725	2.01922	1.84256	1.33392	1.01633	0.90273	0.89808
	663.177	1.83791	1.68314	1.27892	1.02598	0.95214	0.74985
	663.629	1.85534	1.65188	1.21936	1.00118	0.86676	0.77073
	664.08	1.73952	1.66126	1.32851	0.96931	0.88951	0.87095
	664.532	1.86833	1.70759	1.36642	0.98235	0.89459	0.86213
	664.983	1.74753	1.56297	1.3514	0.97034	0.92629	0.84119
	665.435	1.81612	1.69215	1.3525	0.98929	0.93133	0.79856
	665.886	1.89373	1.70616	1.31484	0.95558	0.90855	0.80358
	666.337	1.80528	1.6505	1.22639	1.01614	0.79629	0.79561
	666.789	1.73612	1.60818	1.23724	0.90782	0.79823	0.79159
	667.24	1.69198	1.61272	1.23628	0.94559	0.93233	0.81942
	667.692	1.6482	1.55504	1.18463	0.9595	0.87572	0.74196
	668.143	1.65014	1.54208	1.29578	0.98325	0.82798	0.85311
	668.594	1.6959	1.55107	1.15284	0.88898	0.7625	0.73699
	669.045	1.60184	1.35571	1.13483	0.77567	0.80312	0.6952
	669.497	1.57065	1.40199	1.20038	0.9137	0.89746	0.77661
	669.948	1.69685	1.56096	1.14685	0.92471	0.78433	0.77669
	670.399	1.44583	1.32487	1.14767	0.81831	0.72562	0.67132
	670.85	1.77168	1.66658	1.162	0.85835	0.7686	0.74011
	671.301	1.38872	1.26777	1.12282	0.85008	0.72958	0.69017
	671.752	1.57667	1.48053	1.14787	0.89493	0.83301	0.72805
	672.203	1.40071	1.37809	1.10703	0.82334	0.8071	0.75974
	672.654	1.56444	1.40968	1.09237	0.76293	0.70299	0.6308
	673.105	1.47076	1.41138	1.12588	0.83028	0.76836	0.69817
	673.556	1.46935	1.30765	0.98495	0.79659	0.69892	0.66944
	674.007	1.4385	1.25198	1.06727	0.8253	0.84381	0.67035
	674.458	1.54548	1.43344	1.08832	0.78771	0.79033	0.70126
	674.909	1.3307	1.26337	1.00572	0.74985	0.6512	0.6376
	675.36	1.30787	1.2177	1.11096	0.79948	0.70678	0.6495
	675.81	1.46391	1.31612	0.98991	0.76282	0.72374	0.58702
	676.261	1.38491	1.24707	1.02863	0.74593	0.68799	0.60687
	676.712	1.34713	1.27484	1.03155	0.83029	0.72269	0.62966
	677.163	1.34315	1.14671	1.0236	0.7707	0.7068	0.65349
	677.613	1.37507	1.25311	0.92735	0.75687	0.67509	0.62873
	678.064	1.41584	1.275	1.01083	0.72812	0.68903	0.62082
	678.515	1.19008	1.08006	0.90735	0.74484	0.63428	0.56509
	678.965	1.26871	1.16961	0.93825	0.68833	0.63237	0.59296
	679.416	1.16667	1.0497	0.94401	0.75173	0.58955	0.6117
	679.866	1.24599	1.18561	0.93335	0.73704	0.65724	0.59499
	680.317	1.22832	1.1471	0.88451	0.71703	0.64321	0.59387
	680.767	1.20364	1.1095	0.99084	0.69128	0.64922	0.70911
	681.218	1.30606	1.25165	0.87876	0.69635	0.58875	0.48181
	681.668	1.18971	1.07969	0.9094	0.63865	0.66114	0.55222
	682.119	1.15885	1.05578	0.81902	0.63069	0.60651	0.53732
	682.569	1.0843	1.00607	0.87952	0.66142	0.56972	0.51146
	683.019	1.04013	0.95792	0.92421	0.66937	0.65015	0.53628
	683.47	1.139	1.02004	0.85972	0.63366	0.65913	0.54625
	683.92	1.21653	1.02804	0.8528	0.66844	0.56681	0.58598
	684.37	1.11072	0.99573	0.79422	0.58007	0.44668	0.5006
	684.821	1.05858	0.95849	0.82698	0.55723	0.54199	0.48371
	685.271	1.05664	1.07772	0.78629	0.61087	0.57676	0.53238
	685.721	0.96514	0.94252	0.74648	0.59292	0.53399	0.51742
	686.171	1.10827	0.95654	0.85282	0.62973	0.58072	0.5294
	686.621	1.07803	1.01667	0.79229	0.55529	0.52217	0.54234
	687.071	1.1312	1.047	0.79328	0.65459	0.56288	0.52248
	687.521	1.05004	0.99862	0.74553	0.56516	0.53005	0.47575
	687.971	0.97167	0.95203	0.74355	0.57807	0.48538	0.50753
	688.422	1.00781	0.86404	0.74251	0.55818	0.51513	0.45984
	688.871	0.95032	0.88201	0.74355	0.52942	0.50821	0.41817
	689.321	1.03977	0.95855	0.76346	0.56817	0.50031	0.44203
	689.771	1.17352	1.136	0.71494	0.52162	0.50736	0.37957
	690.221	0.89415	0.81691	0.75639	0.61972	0.48633	0.47869
	690.671	0.98908	0.85027	0.71675	0.54928	0.54297	0.4847
	691.121	0.91355	0.82837	0.66412	0.52545	0.45461	0.42215
	691.571	1.11135	1.01027	0.70395	0.53944	0.50831	0.39939
	692.021	0.93639	0.90185	0.6254	0.5473	0.43574	0.36755
	692.47	0.94585	0.86861	0.68698	0.50958	0.43079	0.37848
	692.92	0.86486	0.74691	0.73852	0.51944	0.45059	0.47075
	693.37	0.96529	0.92479	0.67015	0.45501	0.44175	0.40433
	693.819	0.99408	0.90789	0.61552	0.4689	0.45068	0.38446
	694.269	0.73428	0.79606	0.67299	0.4847	0.42974	0.33971
	694.719	0.88181	0.82344	0.68993	0.60388	0.52807	0.40229
	695.168	0.84104	0.77373	0.6919	0.49863	0.43573	0.38044
	695.618	0.73571	0.68827	0.66897	0.5472	0.54983	0.46278
	696.067	0.88079	0.8393	0.65618	0.43113	0.45858	0.39237
	696.517	1.04628	0.95612	0.61358	0.46496	0.40801	0.39839
	696.966	0.72237	0.73946	0.63925	0.49265	0.52803	0.43899
	697.416	0.87286	0.78172	0.63433	0.54829	0.43773	0.44201
	697.865	0.84755	0.77925	0.63831	0.41724	0.43972	0.43705
	698.315	0.87979	0.79957	0.56483	0.38348	0.39504	0.36854
	698.764	0.73473	0.62473	0.61935	0.47673	0.41483	0.38337
	699.213	0.76455	0.69526	0.67994	0.47874	0.47144	0.40622
	699.663	0.98577	0.90654	0.56	0.46401	0.4289	0.36267
	700.112	0.69349	0.66492	0.63721	0.48864	0.45453	0.433
	700.561	0.78498	0.70477	0.57873	0.449	0.44368	0.3735
	701.01	0.7442	0.66896	0.60748	0.44897	0.38806	0.42808
	701.46	0.76955	0.71317	0.60353	0.41126	0.32156	0.34172
	701.909	0.93204	0.83493	0.65526	0.41431	0.47154	0.35767
	702.358	0.93254	0.85927	0.58277	0.47686	0.39409	0.3944
	702.807	0.71788	0.63767	0.55981	0.4023	0.43372	0.31986
	703.256	0.8094	0.79273	0.55297	0.44905	0.40997	0.36163
	703.705	0.72687	0.64666	0.57873	0.45397	0.34341	0.31592
	704.154	0.73283	0.65163	0.50028	0.33284	0.34936	0.39038
	704.603	0.85208	0.83442	0.5341	0.44309	0.41096	0.3934
	705.052	0.66222	0.54628	0.53598	0.34373	0.32947	0.32581
	705.501	0.76661	0.6864	0.55987	0.42518	0.3742	0.32586
	705.95	0.61463	0.5652	0.57867	0.43307	0.41485	0.38538
	706.399	0.77855	0.75692	0.5321	0.38449	0.39606	0.39934
	706.848	0.65783	0.60642	0.55486	0.37154	0.37515	0.31491
	707.296	0.64095	0.53096	0.47643	0.39636	0.3275	0.32583
	707.745	0.74536	0.68103	0.5341	0.41727	0.37919	0.34177
	708.194	0.56646	0.53193	0.47939	0.43009	0.33444	0.33673
	708.643	0.63944	0.5354	0.50325	0.35367	0.3285	0.31193
	709.092	0.60071	0.53142	0.51015	0.40725	0.41186	0.34069
	709.54	0.60529	0.57969	0.404	0.34874	0.29478	0.27722
	709.989	0.45269	0.4271	0.47933	0.41019	0.34531	0.26324
	710.437	0.78165	0.75505	0.43882	0.3071	0.26901	0.28223
	710.886	0.67326	0.5861	0.45165	0.34178	0.38611	0.27225
	711.335	0.65541	0.63279	0.51519	0.39837	0.34143	0.30501
	711.783	0.73792	0.66167	0.52617	0.37757	0.38416	0.25739
	712.232	0.5819	0.55133	0.48042	0.32787	0.28384	0.303
	712.68	0.53817	0.52648	0.55186	0.47973	0.38209	0.37842
	713.129	0.57489	0.47979	0.48436	0.31494	0.33146	0.32284
	713.577	0.71109	0.65371	0.48248	0.32494	0.29778	0.23753
	714.026	0.62913	0.62041	0.38218	0.34181	0.32855	0.35269
	714.474	0.33004	0.29651	0.50708	0.36549	0.30757	0.30986
	714.922	0.73647	0.74464	0.4418	0.35376	0.36334	0.31599
	715.371	0.48603	0.46341	0.45061	0.30005	0.29871	0.18387
	715.819	0.6465	0.59707	0.46952	0.42915	0.38214	0.33082
	716.267	0.71017	0.6518	0.32961	0.22867	0.20548	0.19983
	716.715	0.4825	0.41124	0.39698	0.34371	0.23715	0.20966
	717.164	0.54361	0.45448	0.42479	0.34671	0.30963	0.27916
	717.612	0.47614	0.48828	0.40298	0.29809	0.30568	0.28514
	718.06	0.50571	0.46968	0.40647	0.29512	0.30668	0.2504
	718.508	0.53527	0.45109	0.40995	0.29215	0.30768	0.21566
	718.956	0.54273	0.52607	0.45662	0.32987	0.25904	0.32685
	719.404	0.47522	0.51317	0.48639	0.38844	0.36426	0.32585
	719.852	0.61422	0.57571	0.43479	0.31599	0.26897	0.29112
	720.3	0.42254	0.43566	0.39206	0.3368	0.19549	0.26131
	720.748	0.63661	0.55938	0.33057	0.19786	0.22829	0.2008
	721.196	0.56804	0.52159	0.43278	0.35468	0.37021	0.27323
	721.644	0.41404	0.37455	0.44065	0.3576	0.30563	0.29999
	722.092	0.57802	0.53256	0.36232	0.3289	0.27494	0.22164
	722.54	0.47412	0.35123	0.38806	0.31494	0.30268	0.27122
	722.988	0.49552	0.40737	0.34739	0.24647	0.22726	0.18885
	723.436	0.66148	0.64482	0.34945	0.21972	0.32064	0.20379
	723.883	0.57352	0.54593	0.32458	0.21373	0.25408	0.14816
	724.331	0.51545	0.48588	0.34941	0.27727	0.22926	0.27921
	724.779	0.58645	0.51517	0.36431	0.31004	0.28189	0.22263
	725.226	0.72463	0.64243	0.25516	0.2406	0.23429	0.19389
	725.674	0.44439	0.3493	0.37021	0.2544	0.20243	0.25734
	726.122	0.5492	0.52063	0.33451	0.2733	0.30174	0.25042
	726.569	0.42751	0.43765	0.40993	0.23853	0.22626	0.24443
	727.017	0.51892	0.53403	0.40798	0.30308	0.26004	0.24247
	727.465	0.50445	0.45304	0.40993	0.30801	0.27291	0.22656
	727.912	0.62923	0.59271	0.3435	0.2793	0.21341	0.23358
	728.36	0.52832	0.50868	0.41492	0.21472	0.26499	0.26431
	728.807	0.43895	0.37463	0.34839	0.27427	0.24711	0.23154
	729.255	0.59395	0.5614	0.40206	0.28226	0.25212	0.19186
	729.702	0.45335	0.39399	0.35633	0.25343	0.26498	0.20672
	730.149	0.58601	0.51771	0.34845	0.27134	0.23326	0.22563
	730.597	0.4086	0.37903	0.27491	0.2544	0.1796	0.18983
	731.044	0.29048	0.34132	0.38211	0.24744	0.23815	0.19776
	731.491	0.48316	0.48735	0.32458	0.31102	0.17565	0.24644
	731.939	0.44544	0.44765	0.33451	0.23557	0.25904	0.20475
	732.386	0.39327	0.42129	0.25507	0.22067	0.21932	0.24544
	732.833	0.37586	0.35721	0.34738	0.21569	0.17265	0.167
	733.28	0.38784	0.40989	0.33449	0.2703	0.27888	0.21764
	733.727	0.52194	0.48443	0.34844	0.26538	0.2402	0.27427
	734.175	0.28052	0.26485	0.33642	0.27522	0.26296	0.17095
	734.622	0.33912	0.30459	0.35431	0.26332	0.23815	0.2464
	735.069	0.42953	0.31359	0.30769	0.20876	0.19351	0.1283
	735.516	0.30537	0.29566	0.32056	0.22858	0.26793	0.20074
	735.963	0.40817	0.3369	0.36525	0.22165	0.2074	0.21366
	736.41	0.46536	0.48444	0.33851	0.23658	0.23822	0.17399
	736.857	0.43006	0.36673	0.28685	0.21472	0.20246	0.18886
	737.304	0.39084	0.42481	0.32557	0.20876	0.21932	0.23849
	737.751	0.44443	0.43273	0.33749	0.16012	0.24812	0.12732
	738.198	0.33316	0.32047	0.28681	0.1859	0.19845	0.17295
	738.645	0.43802	0.42334	0.25213	0.25743	0.16475	0.17002
	739.091	0.36046	0.31699	0.34439	0.21469	0.22526	0.18586
	739.538	0.46731	0.42781	0.23326	0.18098	0.20842	0.2405
	739.985	0.48516	0.54992	0.271	0.13731	0.10419	0.16307
	740.432	0.43007	0.41341	0.34843	0.20878	0.12602	0.11541
	740.878	0.49513	0.43776	0.24617	0.18297	0.18659	0.12435
	741.325	0.29745	0.252	0.23818	0.20378	0.18258	0.19976
	741.772	0.31378	0.28322	0.31261	0.2117	0.23815	0.14217
	742.218	0.39284	0.36328	0.28587	0.24054	0.2104	0.22759
	742.665	0.38738	0.37469	0.36627	0.25541	0.24911	0.19978
	743.112	0.288	0.32196	0.28483	0.23653	0.1518	0.14913
	743.558	0.34068	0.37266	0.24813	0.176	0.19352	0.16503
	744.005	0.31282	0.30113	0.27094	0.17896	0.13891	0.14815
	744.451	0.58057	0.52816	0.23031	0.25249	0.16973	0.13529
	744.898	0.46284	0.39753	0.33651	0.19984	0.20346	0.2544
	745.344	0.25766	0.20625	0.29473	0.14817	0.15079	0.14117
	745.791	0.11769	0.08118	0.30562	0.1819	0.23018	0.15803
	746.237	0.30393	0.28032	0.26897	0.11346	0.16373	0.08165
	746.683	0.32477	0.32499	0.19949	0.20181	0.15977	0.08959
	747.13	0.2696	0.24996	0.25305	0.18788	0.16668	0.13324
	747.576	0.16289	0.22068	0.25107	0.18887	0.10713	0.18584
	748.022	0.28437	0.31337	0.27791	0.19933	0.17119	0.20722
	748.468	0.40584	0.40605	0.30476	0.20978	0.23524	0.2286
	748.915	0.35006	0.29667	0.23621	0.18096	0.13494	0.12731
	749.361	0.19613	0.17153	0.23418	0.17497	0.17759	0.18385
	749.807	0.43806	0.38864	0.21937	0.18794	0.1995	0.17002
	750.253	0.19317	0.15864	0.24313	0.16902	0.1776	0.165
	750.699	0.24038	0.2674	0.22826	0.10948	0.13097	0.09554
	751.145	0.51899	0.44672	0.14592	0.10753	0.06747	0.13032
	751.591	0.217	0.12292	0.26596	0.11642	0.14187	0.14217
	752.038	0.09882	0.05833	0.20539	0.11541	0.12399	0.10544
	752.484	0.4346	0.42389	0.20548	0.15618	0.12207	0.13131
	752.929	0.49222	0.48946	0.25712	0.24752	0.22334	0.2167
	753.375	0.38592	0.31862	0.25709	0.20878	0.23126	0.22958
	753.821	-0.05111	-0.01914	0.18352	0.16897	0.16763	0.12526
	754.267	0.30691	0.35577	0.24614	0.21471	0.20641	0.16304
	754.713	0.44755	0.49344	0.19755	0.17307	0.12804	0.13529
	755.159	0.1619	0.12042	0.22724	0.18192	0.19348	0.14019
	755.605	0.11173	0.12286	0.24807	0.17397	0.17858	0.14216
	756.051	0.16886	0.1651	0.1796	0.19284	0.14485	0.14019
	756.496	0.28858	0.33049	0.19652	0.09659	0.12304	0.09059
	756.942	0.1912	0.14476	0.24115	0.17002	0.17562	0.14417
	757.388	0.22495	0.19935	0.25703	0.17697	0.15378	0.21861
	757.833	0.3402	0.26496	0.28488	0.1641	0.18161	0.11144
	758.279	0.38243	0.39754	0.22731	0.18595	0.20843	0.14123
	758.725	0.30487	0.28126	0.1955	0.12437	0.12104	0.13822
	759.17	0.21258	0.18301	0.21435	0.16208	0.15577	0.15509
	759.616	0.19815	0.16561	0.20045	0.11543	0.1518	0.14913
	760.061	0.30647	0.30867	0.12604	0.11049	0.04661	0.11244
	760.507	0.35669	0.45124	0.22734	0.13434	0.12605	0.13629
	760.952	0.40481	0.39807	0.28987	0.21376	0.16178	0.12833
	761.398	0.21999	0.24204	0.17465	0.10849	0.11806	0.09454
	761.843	0.2215	0.20881	0.23818	0.1601	0.08133	0.12928
	762.288	0.41679	0.37629	0.17769	0.11746	0.11811	0.14522
	762.734	0.31687	0.25752	0.16376	0.14126	0.1151	0.07074
	763.179	0.15101	0.15917	0.24215	0.11543	0.09324	0.07171
	763.625	0.24043	0.25653	0.24118	0.15118	0.18756	0.16901
	764.07	0.29957	0.35141	0.2293	0.12936	0.1439	0.11542
	764.515	0.37003	0.37322	0.21142	0.16212	0.14092	0.1591
	764.96	0.20265	0.16713	0.14388	0.11941	0.0992	0.06874
	765.405	0.18976	0.17607	0.19848	0.14323	0.10913	0.04392
	765.851	0.06658	0.07374	0.14088	0.16901	0.14582	0.17491
	766.296	0.2548	0.22027	0.16276	0.1214	0.11807	0.10647
	766.741	0.34565	0.25552	0.20843	0.09659	0.08036	0.14816
	767.186	0.03435	0.0564	0.09622	0.10252	0.12697	0.10148
	767.631	0.28462	0.31363	0.11314	0.02215	0.09525	0.02806
	768.076	0.09739	0.1254	0.19052	0.17299	0.18157	0.11438
	768.521	0.37304	0.37822	0.15981	0.0569	0.09527	0.09259
	768.966	0.22307	0.23519	0.14738	0.07922	0.08879	0.11342
	769.411	0.07309	0.09217	0.13494	0.10153	0.08232	0.13424
	769.856	0.16342	0.09316	0.12006	0.06878	0.10714	0.12333
	770.301	0.21311	0.20141	0.18559	0.08468	0.08234	0.09257
	770.746	0.13116	0.11251	0.14587	0.04099	0.13295	0.07171
	771.191	0.03085	0.03305	0.12401	0.08663	0.06544	0.0449
	771.635	0.23596	0.2868	0.13001	0.09759	0.05554	0.05585
	772.08	0.11575	0.11696	0.1796	0.18192	0.18554	0.10842
	772.525	0.12125	0.12543	0.16175	0.1194	0.12004	0.12432
	772.97	0.10287	0.08521	0.14983	0.12535	0.08331	0.09056
	773.414	0.1098	0.10803	0.11907	0.05092	0.02178	0.0866
	773.859	0.16888	0.15818	0.14686	0.11742	0.11806	0.08164
	774.304	0.30004	0.34691	0.11315	0.08866	0.08732	0.04295
	774.748	0.22055	0.25154	0.23125	0.1621	0.13296	0.11142
	775.193	0.40239	0.4175	0.09529	0.06584	0.15584	0.10154
	775.637	0.3875	0.39268	0.14195	0.11946	0.1062	0.10353
	776.082	0.09296	0.07035	0.1677	0.11841	0.01682	0.09256
	776.526	0.15901	0.13639	0.13397	0.11743	0.0863	0.12235
	776.971	0.10387	0.06736	0.11906	0.07275	0.13195	0.12928
	777.415	0.29657	0.25112	0.15583	0.1244	0.10518	0.13626
	777.86	0.24142	0.22674	0.13199	0.15714	0.128	0.05683
	778.304	-0.0699	-0.02502	0.08629	0.05983	-0.00503	0.0439
	778.749	0.16644	0.15573	0.18855	0.12338	0.11508	0.15311
	779.193	0.20672	0.21587	0.1042	0.05193	0.12504	0.05585
	779.637	0.10383	0.09908	0.19449	0.1581	0.11805	0.09652
	780.081	0.224	0.15671	0.13396	0.0668	0.09722	0.06775
	780.526	0.19328	0.19349	0.13795	0.09163	0.13098	0.07669
	780.97	0.11975	0.11202	0.128	0.08069	0.09027	0.04094
	781.414	0.25633	0.22577	0.131	0.09461	0.13595	0.1025
	781.858	0.22212	0.29183	0.15385	0.0559	0.02775	0.02607
	782.302	0.24296	0.20248	0.10817	0.06483	0.08036	0.03103
	782.747	0.08053	0.07976	0.16174	0.05985	0.04758	0.07866
	783.191	0.21661	0.23569	0.07839	0.07178	0.08731	0.09159
	783.635	0.35913	0.31269	0.0784	0.08172	0.07044	0.05387
	784.079	0.16995	0.1384	0.1042	0.07574	0.05852	0.07272
	784.523	0.16246	0.18154	0.08632	0.08269	0.0734	0.07172
	784.967	0.16544	0.16367	0.09823	0.07971	0.07241	0.09257
	785.411	0.09447	0.11156	0.17367	0.07276	0.05454	0.07767
	785.855	0.16946	0.14287	0.11313	0.08567	0.09227	0.0489
	786.299	0.29067	0.32762	0.13202	0.08073	0.09725	0.04097
	786.742	0.13114	0.01224	0.09722	0.06481	0.02971	0.01215
	787.186	0.08647	0.06981	0.10616	0.08366	0.10813	0.03598
	787.63	0.07163	0.07085	0.08234	0.05489	0.0724	0.02308
	788.074	0.18336	0.16868	0.18857	0.13133	0.13396	0.11739
	788.518	0.20025	0.21337	0.14291	0.10057	0.09426	0.04989
	788.961	0.14261	0.08525	0.11411	0.07276	0.01483	0.06973
	789.405	0.03784	0.06783	0.10318	0.0787	0.0982	0.05781
	789.849	0.08157	0.06193	0.06448	0.01419	0.05851	0.03598
	790.292	0.07357	0.03606	0.09921	0.06282	0.0714	0.05682
	790.736	0.23598	0.13791	0.0635	0.05291	0.05554	0.04989
	791.18	0.10691	0.125	0.06746	0.09559	0.07043	0.12037
	791.623	0.10784	0.00978	0.09921	0.03205	0.06346	0.05285
	792.067	0.14959	0.15278	0.0625	0.13629	0.10219	0.03897
	792.51	0.00803	0.03107	0.10515	0.05884	0.04857	0.01016
	792.954	0.1297	0.14381	0.14488	0.1472	0.14288	0.10249
	793.397	0.23752	0.25164	0.08634	0.04994	0.08235	0.09557
	793.841	0.22359	0.20196	0.10718	0.0966	0.03668	0.09953
	794.284	0.3433	0.25714	0.0516	0.05095	0.03471	0.05289
	794.727	0.07705	0.00878	0.03569	0.04198	0.05155	0.04193
	795.171	0.19679	0.22183	0.10321	0.08667	0.05356	0.08067
	795.614	0.09444	0.048	0.13098	0.0926	0.08729	0.12233
	796.057	0.17735	0.08326	0.09724	0.08864	0.00392	0.01415
	796.501	-0.04412	-0.1104	0.0982	0.11243	0.04558	0.06474
	796.944	0.13917	0.09968	0.13397	0.11247	0.08234	0.06577
	797.387	0.06819	0.13988	0.11213	0.07673	0.04263	0.06874
	797.83	0.05125	0.01077	0.01683	0.01717	-0.01991	-0.0067
	798.274	0.01852	0.02667	0.11311	0.07771	0.10714	0.07767
	798.717	0.18534	0.14088	0.07937	0.11644	0.10318	0.07172
	799.16	0.05775	0.10859	0.06448	0.03504	0.04164	0.01514
	799.603	0.12924	0.1364	0.03471	0.02809	0.03866	0.01217
	800.046	0.08002	0.02366	0.05554	0.09558	0.03666	0.02407
	800.489	0.19877	0.20991	0.0913	0.10752	0.04462	0.06975
	800.932	-0.06542	-0.07314	0.04163	0.04098	0.01085	0.00619
	801.375	0.19586	0.24373	0.12605	0.05491	0.10022	0.16506
	801.818	-0.00733	-0.01506	0.06447	0.01717	0.06544	0.02009
	802.261	-0.06491	-0.01805	0.08927	0.06182	0.01383	0.05482
	802.704	0.66688	0.43668	0.07847	-0.33732	-0.29894	-0.24501
	803.147	-0.02867	-0.01059	0.07141	0.04793	0.05949	0.032
	803.589	0.15407	0.0977	0.04265	0.05986	0.07639	0.02706
	804.032	0.03935	0.08026	0.06348	0.09955	0.07835	0.0995
	804.475	0.11428	0.07678	0.06249	0.10253	0.05453	0.08759
	804.918	0.16449	0.15378	0.12405	0.06582	0.05355	0.03202
	805.36	0.10145	0.1245	0.09228	0.00427	0.02774	0.02209
	805.803	0.14509	0.0907	0.09525	0.02611	0.04957	0.05087
	806.246	0.02792	0.04203	0.11708	0.03305	0.0317	0.01712
	806.688	0.13271	0.06543	0.10121	0.10552	0.03171	0.05286
	807.131	0.08848	0.01325	0.05852	0.03602	0.06843	0.07766
	807.574	0.30308	0.28642	0.01884	0.03804	0.05457	0.037
	808.016	0.30555	0.32463	0.13599	0.09165	0.09328	0.037
	808.459	0.33787	0.40064	0.04962	0.02911	0.09429	-0.01363
	808.901	0.15603	0.14433	0.10617	0.1214	0.14685	0.12433
	809.344	0.09801	0.11708	0.08037	0.06383	0.04264	0.04393
	809.786	0.1297	0.07135	0.06646	0.05787	0.02377	0.00918
	810.229	0.04088	0.08378	0.1022	0.03405	0.10516	0.0737
	810.671	-0.05498	-0.06568	0.00293	-0.05529	0.01681	-0.04442
	811.113	0.11583	0.12001	0.08632	0.04397	0.0466	0.03301
	811.556	0.18888	0.18016	0.04663	0.05689	0.01782	0.07571
	811.998	0.16497	0.11059	-0.02783	-0.04635	-0.02884	-0.06724
	812.44	-0.03806	0.03164	0.11112	0.09062	0.04758	0.01712
	812.883	0.06617	0.07929	0.02378	0.03206	0.01682	-0.02059
	813.325	0.03841	0.11407	0.06051	0.03703	0.02973	0.02904
	813.767	0.09898	0.13294	-0.02187	0.07972	0.0208	-0.00669
	814.209	0.162	0.13045	0.02776	0.01619	0.02774	0.00621
	814.651	-0.10513	-0.09301	0.07141	-0.00964	0.01978	0.0191
	815.093	0.07171	0.09376	0.03769	0.06483	0.01683	0.05486
	815.536	0.000147206	-0.01651	-0.04074	-0.01856	0.04163	-0.06526
	815.978	0.13671	0.14784	0.14688	0.15019	0.14885	0.12235
	816.42	-0.11356	-0.09747	0.13294	0.06877	0.05749	0.05879
	816.862	0.09995	0.11505	0.13992	0.03604	0.08035	0.03003
	817.304	0.02246	-0.03787	0.03966	0.01419	-0.00105	-0.00769
	817.746	0.05476	0.03909	0.0486	0.02213	0.0188	0.00422
	818.188	-0.06238	-0.06713	0.05852	0.05786	0.03369	0.0191
	818.629	0.08953	0.10166	0.01088	-0.02848	-0.01494	0.01515
	819.071	-0.10858	-0.05577	0.0198	0.01121	0.05551	0.04986
	819.513	0.1412	0.20892	0.08237	0.01818	-0.01891	-0.02555
	819.955	-0.01825	-0.0756	-0.00501	0.05587	0.04063	0.02505
	820.397	0.13224	0.08878	0.06548	0.08369	0.02576	0.05882
	820.839	-0.14184	-0.13865	-0.00105	0.03403	0.04856	0.02405
	821.28	0.1526	0.10218	0.01287	0.04199	0.06745	0.01911
	821.722	-0.0897	-0.06269	-0.00104	-0.00566	-0.00999	-0.01663
	822.164	-0.01871	-0.04728	0.05058	0.01121	-0.01395	-0.000746062
	822.605	0.1536	0.19352	0.03471	0.01023	0.0347	-0.03449
	823.047	0.14168	0.06348	0.03967	0.08468	0.06547	0.0489
	823.489	0.00365	-0.02988	0.09426	-0.0265	-0.03082	0.03995
	823.93	0.05975	0.15426	-0.02386	-0.00168	-0.02487	-0.00471
	824.372	0.08556	0.09173	-0.05662	-0.0394	-0.05365	-0.06129
	824.813	0.07118	0.09124	0.02379	0.05788	-0.04472	0.05485
	825.255	-0.06742	-0.09202	0.08232	-0.0146	0.06742	-0.00175
	825.696	0.00608	-0.07609	0.09027	0.03404	0.01085	0.02902
	826.138	-0.02168	-0.01651	0.01584	0.00327	-0.01197	-0.03549
	826.579	-0.04954	-0.05726	0.01484	0.00724	-0.01793	-0.0206
	827.021	0.04238	0.06245	0.05654	0.03901	0.03171	0.05584
	827.462	0.14215	0.10464	-0.03478	-0.00664	0.02278	-0.0057
	827.903	-0.08376	-0.06767	0.07439	0.04594	0.07735	0.01711
	828.345	-0.06386	0.01576	-0.01791	0.02908	-0.01991	-0.04243
	828.786	-0.04355	-0.01753	0.11707	0.03602	0.0446	0.03994
	829.227	0.06664	0.02913	0.01782	0.02809	0.02178	0.02605
	829.668	0.04286	0.11157	0.00691	0.07475	0.02079	-0.03548
	830.109	0.11336	0.11854	0.0625	0.06284	0.08234	0.05783
	830.551	0.10142	0.03712	0.0357	-0.02154	0.01384	0.00224
	830.992	0.18586	0.13842	0.04563	0.09163	0.08532	-0.00272
	831.433	-0.08277	-0.03789	0.02675	0.01518	0.02276	0.01414
	831.874	0.31011	0.28849	0.02183	-0.02053	0.0089	-0.02852
	832.315	-0.0743	-0.07409	-0.05562	-0.01459	0.01582	-0.03151
	832.756	0.04982	0.10265	0.01783	0.02115	-0.02189	0.01614
	833.197	0.02798	0.03414	-0.01791	0.00526	0.03171	0.04591
	833.638	-0.1324	-0.13913	0.09622	0.04495	0.04459	0.04986
	834.079	-0.02514	-0.01897	0.04463	0.01221	0.02774	-0.03052
	834.52	0.0121	-0.04129	0.06746	0.03008	0.06248	0.07172
	834.961	0.12133	0.1275	0.00692	-0.03245	-0.02288	0.01217
	835.402	0.07761	0.06095	-0.03081	0.01023	0.06844	0.03599
	835.843	0.01307	-0.01749	0.02676	-0.06124	-0.007	0.03003
	836.283	-0.0465	-0.01453	0.01683	0.02511	0.000933993	0.033
	836.724	-0.07084	-0.04879	0.07737	0.04694	0.03765	0.0856
	837.165	0.02298	-0.03338	-0.06158	-0.01658	0.0049	0.03102
	837.606	-0.13437	-0.1292	0.01781	0.03999	0.00986	-0.01365
	838.046	-0.04056	-0.05622	-4.27176e-05	0.00228	-0.00601	0.01712
	838.487	-0.04652	-0.07608	0.00889	-0.00864	-0.02487	-0.00174
	838.928	0.1546	0.18559	0.00196	0.01619	-0.03479	0.00225
	839.368	-0.04055	0.01127	0.02477	0.0658	0.06644	0.08461
	839.809	-0.01922	-0.02199	0.02675	0.00526	0.04361	0.06178
	840.25	-0.06688	-0.11232	-0.00104	-0.0136	0.00391	-0.05137
	840.69	0.14371	0.21044	0.02777	0.02413	0.07342	0.03799
	841.131	0.07761	0.08676	0.03371	0.01519	-0.00402	0.00919
	841.571	0.14816	0.14838	-0.03378	-0.05429	-0.0199	-0.00172
	842.012	0.11389	0.13198	0.0228	-0.07216	-0.06755	-0.08313
	842.452	-0.13239	-0.14408	-0.03974	-0.04635	-0.06358	-0.1
	842.893	0.04488	-0.01248	0.03868	-0.01558	-0.02387	0.04095
	843.333	0.99986	0.79642	0.15797	0.01824	0.03775	0.0023
	843.773	-0.13539	-0.12724	0.04064	0.03701	0.00589	-0.00472
	844.214	0.104	0.05557	-0.00698	-0.04337	-0.06457	-0.06228
	844.654	-0.05895	-0.11134	0.01583	0.06877	-0.01495	0.032
	845.094	-0.03507	-0.04875	0.04661	0.05092	0.06347	0.00918
	845.534	-0.09469	-0.17387	0.01682	-0.00368	-0.04869	-0.04045
	845.975	0.16704	0.13548	-0.03974	-0.08606	-0.06854	-0.07419
	846.415	0.29469	0.17874	-0.01889	-0.02351	0.0089	-0.06526
	846.855	-0.07827	-0.07309	-0.04272	-0.03841	-0.06557	-0.01762
	847.295	0.02846	-0.00309	-0.01592	0.000296932	-0.03976	0.04591
	847.735	-0.02565	-0.07209	0.04065	0.06283	0.06743	0.04888
	848.175	0.05678	0.07983	-0.02287	0.00626	0.02675	0.05386
	848.616	0.22069	0.22289	0.01487	0.05591	0.03967	0.08068
	849.056	0.16155	0.07044	-0.004	-0.06124	-0.01295	-0.03448
	849.496	0.02895	-0.03834	-0.02585	0.02015	0.0188	-0.04541
	849.936	0.00416	0.02125	-0.00997	0.01717	-0.00402	-0.04739
	850.376	0.09152	0.03515	0.03272	-0.02551	0.02476	0.00621
	850.815	-0.0589	-0.04479	-0.006	0.04794	-0.04571	0.01812
	851.255	0.000178181	-0.01648	0.05753	0.03107	0.01186	0.00323
	851.695	0.04136	-0.01004	-0.01989	-0.00764	0.01086	-0.0325
	852.135	-0.01724	-0.02893	-0.00302	-0.00268	-0.00701	-0.02655
	852.575	0.02651	-0.0239	-0.02187	-0.0136	0.01881	-0.02158
	853.015	0.06427	0.12802	0.03967	0.01222	0.01286	0.01416
	853.454	0.03052	0.08335	-0.03378	-0.01657	0.00392	-0.02555
	853.894	-0.05739	-0.0671	0.03073	-0.02749	-0.01693	-0.01861
	854.334	-0.05893	-0.05077	-0.00302	0.02411	-0.02686	-0.02953
	854.774	-0.04053	-0.01253	0.00294	-0.07414	-0.0616	-0.00869
	855.213	0.19787	0.16433	0.03175	-0.02351	0.00195	0.000269793
	855.653	-0.06141	-0.02447	-0.06059	-0.02849	-0.03281	0.00918
	856.093	0.07866	0.12852	-0.00499	-0.00664	0.00194	-0.07618
	856.532	0.06922	0.08631	-0.02783	-0.00466	-0.03777	-0.04044
	856.972	0.00169	0.0307	0.04959	0.02809	0.03866	0.02904
	857.411	-0.0678	-0.01102	0.00889	0.00328	0.02873	0.00521
	857.851	0.01952	-0.01203	0.04562	-0.03941	-0.00303	-0.00868
	858.29	-0.15818	-0.2205	-0.06357	-0.06323	-0.09832	-0.04244
	858.73	-0.12991	-0.12275	-0.10525	-0.09896	-0.09534	-0.05434
	859.169	-0.07132	-0.08898	0.01385	0.03801	-0.008	0.00719
	859.608	-0.07277	0.00288	-0.00401	-0.02452	-0.01891	-0.02059
	860.048	0.01902	-0.00856	-0.03478	-0.01955	0.02675	-0.02953
	860.487	-0.01966	-0.03136	-0.07349	-0.01558	0.01583	0.02011
	860.926	-0.17559	-0.1863	-0.00204	0.0251	0.00886	-0.01267
	861.366	0.05087	0.00343	0.0228	0.02314	-0.04075	-0.04937
	861.805	-0.02917	-0.07064	0.03866	0.02411	-0.008	0.0727
	862.244	-0.0187	0.00633	-0.0457	-0.00764	-0.08144	-0.06724
	862.683	-0.10113	-0.09398	-0.02089	-0.01162	-0.02785	0.01811
	863.123	0.0394	0.0545	0.02974	0.03008	0.01285	0.05981
	863.562	0.00019099	0.0411	-0.02783	0.02909	0.00888	0.05088
	864.001	-0.09962	-0.12323	-0.06952	-0.03643	-0.03281	-0.02854
	864.44	-0.09263	-0.0815	-0.03776	0.00228	-0.05068	-0.00769
	864.879	-0.09465	-0.10635	-0.05662	-0.03246	-0.008	0.03002
	865.318	0.02301	-0.01251	0.05257	-0.0394	-0.00303	0.00521
	865.757	-0.11946	-0.06764	0.0208	-0.00268	-0.02785	-0.0196
	866.196	-0.06783	-0.03486	0.00691	0.00923	-0.01594	-0.06625
	866.635	0.21827	0.22743	-0.52914	-0.02053	-0.004	-0.54771
	867.074	0.18343	0.11614	-0.06456	-0.06422	-0.02784	0.000266074
	867.513	-0.00233	-0.02991	0.02675	0.0261	0.00292	0.05285
	867.952	0.02155	0.09423	-0.00897	-0.01161	0.02079	0.01415
	868.391	-0.14328	-0.0994	-0.03776	-0.03941	-0.02587	-0.03846
	868.83	0.11092	0.08731	-0.004	-0.00863	-0.01692	-0.01364
	869.268	0.0404	0.01381	-0.01393	-0.04337	-0.02387	-0.04739
	869.707	0.39956	0.44347	-0.03576	-0.00365	-0.01691	0.04298
	870.146	-0.06583	-0.1341	-0.00898	0.04099	0.02873	0.06675
	870.585	-0.09268	-0.14606	-0.0199	-0.00368	-0.04572	-0.05633
	871.023	-0.04949	-0.09394	-0.0318	0.000293616	-0.0348	0.03498
	871.462	-0.12395	-0.12275	-0.03875	-0.05132	0.00391	0.01414
	871.901	-0.15816	-0.08748	-0.00501	0.000292408	0.01781	0.03697
	872.339	-0.08325	-0.09395	-0.05166	-0.04238	-0.04671	-0.03846
	872.778	-0.16465	-0.13566	-0.04272	-0.04139	-0.04373	-0.04244
	873.216	0.07271	0.01138	0.00394	0.07178	0.03966	0.0489
	873.655	0.19392	0.17229	0.05458	0.043	0.06052	0.05189
	874.093	0.05088	0.05407	-3.15792e-05	0.00924	0.000946217	0.01416
	874.532	-0.10607	-0.06417	0.01881	0.08664	0.00887	0.05384
	874.97	-0.043	-0.02889	-0.02585	0.01122	0.00987	0.02109
	875.409	-0.1314	-0.13516	-0.01593	0.00525	-0.0219	-0.03251
	875.847	-0.09368	-0.19767	-0.0328	-0.00169	-0.04869	-0.03449
	876.286	-0.13138	-0.16393	-0.01593	-0.02353	-0.00899	-0.03152
	876.724	0.13433	0.18319	-0.0715	-0.06124	-0.06556	-0.07518
	877.162	-0.15469	-0.10088	-0.10128	-0.05132	-0.06854	-0.05633
	877.601	-0.01715	-0.06657	0.04364	0.02015	0.0595	0.01614
	878.039	0.00318	0.05401	0.01882	-0.03841	0.01186	-0.0335
	878.477	-0.01025	0.0118	-0.01195	-0.00168	-0.02884	-0.06129
	878.915	-0.06731	-0.03434	-0.07448	-0.03444	0.01881	-0.02357
	879.354	-0.0425	0.02025	0.06051	0.00427	0.00491	0.01613
	879.792	-0.13383	-0.08697	0.00988	-0.04238	0.0059	0.01712
	880.23	-0.13883	-0.16839	-0.02089	-0.000703117	-6.44204e-05	0.02009
	880.668	-0.16959	-0.19022	-0.01096	-0.01757	-0.05663	-0.03449
	881.106	-0.00678	0.01428	-0.08044	-0.07117	-0.04174	-0.05236
	881.544	-0.10655	-0.08847	-0.02486	-0.04635	-0.00701	-0.0067
	881.982	-0.07232	-0.13562	-0.04768	-0.05132	0.00391	-0.02357
	882.42	0.0608	0.04215	-0.04073	-0.0265	-4.69159e-05	-0.04838
	882.858	-0.0902	-0.1684	-0.00799	-0.04933	-0.01991	-0.05434
	883.296	-0.11347	-0.12318	-0.06456	-0.00665	-0.07251	-0.01067
	883.734	-0.00622	-0.01197	-0.00202	-0.000690687	0.03767	-0.02059
	884.172	-0.06585	-0.10733	0.05455	-0.01658	0.03568	-0.0067
	884.61	0.18596	0.18122	-2.34348e-05	0.07776	0.0218	0.02807
	885.048	-0.14675	-0.15249	-0.06356	-0.0533	-0.00899	-0.01167
	885.485	-0.0902	-0.07808	-0.08937	-0.00765	-0.04968	-0.07816
	885.923	0.02704	0.03618	0.03769	0.01222	-0.01196	-0.03647
	886.361	-0.10557	-0.07856	0.02576	-0.02849	-0.02586	-0.01464
	886.799	-0.05838	-0.0264	-0.10624	-0.10194	-0.04274	-0.05136
	887.236	0.01355	-0.04381	-0.05761	-0.01757	-0.06457	-0.06526
	887.674	0.06723	0.02377	-0.03676	-0.02452	-0.02685	0.01812
	888.112	0.00815	0.0173	0.00493	0.03405	-0.01196	-0.06327
	888.549	0.08807	0.06248	-0.04272	-0.02252	-0.02089	-0.05533
	888.987	-0.13087	-0.13066	-0.0596	-0.08705	-0.1142	-0.09901
	889.425	-0.16165	-0.1932	-0.09929	0.01319	-0.02686	-0.03549
	889.862	-0.04203	-0.04976	0.00591	-0.05926	-0.02586	-0.02556
	890.3	-0.03707	-0.01701	-0.05562	-0.02749	-0.03083	-0.02754
	890.737	-0.12342	-0.15398	-0.09136	-0.05628	-0.02587	-0.05434
	891.175	-0.14875	-0.15151	-0.05761	-0.02948	-0.03678	-0.04442
	891.612	-0.0733	-0.08599	0.01683	0.03106	0.01582	0.02804
	892.05	-0.19941	-0.1982	-0.08143	-0.02651	0.04658	-0.01961
	892.487	-0.1934	-0.20708	-0.01493	-0.10789	-0.01296	-0.01862
	892.924	0.04445	0.17471	-0.03775	-0.094	-0.0606	-0.08114
	893.362	-0.21726	-0.23094	-0.03181	-0.0543	-0.05663	-0.02656
	893.799	-0.00876	-0.02542	-0.0725	-0.04735	-0.02685	-0.00372
	894.236	-0.09959	-0.11426	-0.08441	-0.04933	-0.04472	-0.06526
	894.674	-0.28083	-0.37092	-0.04868	-0.01659	-0.06061	-0.0097
	895.111	-0.19192	-0.15995	-0.07448	-0.01856	-0.03877	-0.06526
	895.548	0.03149	0.0188	-0.05165	-0.02352	-0.06854	0.0082
	895.985	-0.24757	-0.2285	-0.07051	-0.04239	-0.03084	-0.03252
	896.422	-0.09511	-0.10681	-0.07647	-0.04933	-0.07152	-0.00968
	896.859	-0.07281	-0.11031	-0.04272	-0.000697354	-0.008	-0.02953
	897.297	-0.04896	-0.03386	-0.04868	-0.04536	-0.0477	-0.09702
	897.734	-0.00575	-0.00852	-0.10823	-0.03245	-0.04869	-0.01563
	898.171	-0.07727	-0.09095	-0.11418	-0.04238	-0.06953	-0.05235
	898.608	-0.21229	-0.16841	-0.01891	-0.01261	-0.03679	-0.00175
	899.045	-0.19893	-0.2017	-0.0338	0.00624	-0.05068	0.02405
	899.482	-0.1289	-0.07311	-0.05959	-0.04635	-0.03083	-0.02754
	899.919	-0.24755	-0.2523	-0.0457	-0.07514	-0.03282	-0.01366
	900.356	0.0146	0.00191	-0.01492	-0.02054	-0.00998	-0.03647
	900.792	-0.2282	-0.25776	-0.01196	-0.04537	-0.01496	-0.01267
	901.229	-0.07325	-0.05517	-0.05761	-0.11484	-0.08045	-0.07419
	901.666	0.01612	0.00938	-0.03676	0.00725	-0.01692	0.00224
	902.103	-0.11552	-0.18478	-0.03975	0.00525	-0.02884	-0.02953
	902.54	-0.09662	-0.10633	-0.04868	-0.00963	-0.02884	-0.01266
	902.976	-0.10156	-0.12418	-0.15885	-0.09697	-0.05266	-0.09504
	903.413	-0.17605	-0.16691	-0.06158	-0.01757	-0.06358	-0.01961
	903.85	-0.0256	-0.01248	-0.00599	0.03008	0.01385	-0.06625
	904.287	-0.08368	-0.03285	-0.06356	-0.07117	-0.02387	-0.07816
	904.723	0.06176	0.02227	-0.12312	-0.08705	-0.0735	-0.08412
	905.16	0.00918	0.05804	-0.0447	-0.01955	-0.01394	-0.01463
	905.597	0.10303	0.10622	-0.01492	-0.06024	-0.08542	-0.06327
	906.033	-0.04494	0.0049	-0.05364	-0.03543	0.000944317	-0.01066
	906.47	0.05931	0.03173	-0.09036	-0.05131	-0.06556	-0.02853
	906.906	0.00518	-0.02736	-0.05265	-0.0255	-0.01196	-0.05533
	907.343	0.06329	0.0506	-0.0179	-0.02451	-0.04968	-0.01165
	907.779	-0.00624	-0.01297	-0.02386	-0.05628	-0.04075	-0.0871
	908.216	-0.12343	-0.10436	-0.03379	-0.06918	-0.04472	-0.05434
	908.652	-0.15621	-0.20066	-0.04074	-0.03643	-0.02686	-0.01862
	909.088	-0.12194	-0.14257	-0.0189	-0.00368	-0.01197	0.01712
	909.525	-0.03554	-0.00654	-0.0854	0.00229	0.02774	0.00621
	909.961	0.06922	0.02675	-0.02783	-0.07414	-0.02387	-0.03945
	910.397	-0.09412	-0.09887	-0.0586	-0.05529	-0.06457	-0.02456
	910.834	-0.0916	-0.02786	-0.06952	-0.02352	-0.04174	-0.02555
	911.27	-0.12738	-0.08052	0.02378	-0.02055	0.01582	0.01414
	911.706	-0.07872	-0.04476	-0.06555	-0.07911	-0.02189	-0.05037
	912.142	-0.2247	-0.24434	-0.0854	-0.05926	-0.09236	-0.04839
	912.579	-0.05695	-0.10438	-0.07647	-0.02253	-0.06259	-0.08015
	913.015	-0.16412	-0.09642	-0.006	0.01915	-0.0348	0.05384
	913.451	-0.02814	-0.05374	-0.09632	-0.07216	-0.03579	-0.07022
	913.887	-0.03258	-0.01053	-0.02485	-0.08804	-0.08045	-0.02456
	914.323	-0.13286	-0.14455	0.01087	-0.01757	0.00192	-0.00571
	914.759	-0.0201	0.08533	-0.07151	-0.04039	0.01881	-0.0464
	915.195	-0.00326	0.02971	0.03868	-0.00268	-0.00303	-0.01066
	915.631	-0.12492	-0.08401	-0.02883	-0.0265	-0.00204	0.03201
	916.067	-0.06685	-0.07557	-0.03677	-0.05529	-0.06854	-0.03449
	916.503	-0.11847	-0.18277	-0.04768	-0.04834	-0.05663	-0.06625
	916.939	-0.04298	-0.05368	-0.03577	-0.04834	-0.07946	-0.10596
	917.375	0.05134	0.05254	-0.06555	-0.07315	-0.01593	-0.11291
	917.811	-0.03351	-0.05216	-0.00996	-0.01359	0.01682	-0.02059
	918.246	-0.03705	-0.0021	-0.06059	-0.04734	-0.06159	0.00323
	918.682	-0.08321	-0.05719	-0.03974	0.00824	-0.00403	0.05186
	919.118	-0.08274	-0.08253	-0.14098	-0.07613	-0.01395	-0.0067
	919.554	-0.15274	-0.15452	-0.05662	-0.01063	-0.04572	0.03101
	919.99	-0.11498	-0.14454	-0.08838	-0.03246	-0.05465	-0.03846
	920.425	-0.26093	-0.22797	-0.02288	0.02311	-0.03282	0.01115
	920.861	-0.20981	-0.19968	-0.0586	-0.00864	0.02673	-0.0345
	921.297	-0.01863	0.03916	-0.11419	-0.09201	-0.03975	-0.06327
	921.732	0.08264	0.06797	-0.05463	0.01619	-0.01593	0.00324
	922.168	-0.12394	-0.18229	-0.12907	-0.02551	-0.10129	-0.06328
	922.603	-0.04149	-0.05914	-0.06555	-0.01558	-0.01296	-0.05335
	923.039	-0.21872	-0.16988	-0.04173	-0.02154	-0.0348	-0.06228
	923.474	0.04487	-0.04723	-0.08739	-0.08208	-0.07748	-0.05136
	923.91	-0.09713	-0.08799	-0.07051	-0.07911	-0.03876	-0.02556
	924.345	0.04442	0.02478	-0.0457	0.00527	-0.007	-0.0186
	924.781	-0.06879	-0.03483	-0.04868	-0.03246	-0.0477	0.01316
	925.216	-0.03304	0.01978	-0.06753	0.03008	-0.007	0.00423
	925.652	-0.0202	-0.06962	-0.05662	-0.04536	-0.05961	-0.03151
	926.087	-0.02362	-0.0383	0.02478	0.02214	-0.02884	0.04492
	926.522	-0.10954	-0.17186	-0.01196	-0.01162	-0.02686	-0.05831
	926.958	-0.10508	-0.20015	-0.05166	-0.04735	-0.05762	-0.02755
	927.393	-0.11052	-0.13611	0.02774	0.01617	0.01284	0.000244116
	927.828	-0.03058	-0.02639	-0.08242	-0.05826	-0.04273	-0.02853
	928.263	-0.16312	-0.16489	-0.03577	-0.03147	-0.04373	-0.02754
	928.699	-0.11401	-0.12273	-0.03578	-0.01062	-0.01892	-0.03449
	929.134	-0.0534	-0.02837	-0.06555	-0.03047	-0.05067	-0.06824
	929.569	-0.14477	-0.10486	-0.08242	-0.06124	-0.06656	-0.05037
	930.004	-0.0852	-0.06712	-0.04669	-0.00268	-0.03976	-0.03151
	930.439	-0.03656	-0.04925	0.01088	0.05191	0.03568	0.06278
	930.874	-0.15371	-0.1535	-0.01196	-0.04735	-0.05663	-0.06129
	931.309	0.00713	-0.04725	-0.03478	-0.01558	0.04263	-0.01265
	931.744	-0.17855	-0.16742	-0.04967	0.00227	-0.05266	-0.01266
	932.179	-0.2376	-0.21754	0.00888	-0.02254	-0.04274	-0.02755
	932.614	-0.03106	0.01481	-0.07845	-0.0126	0.02476	-0.04044
	933.049	0.05632	0.01782	-0.004	-0.00168	0.03172	0.01515
	933.484	-0.19692	-0.18976	-0.10723	-0.10292	-0.12313	-0.1
	933.919	0.07268	0.05602	0.01188	0.07177	0.02973	0.05088
	934.354	0.05037	0.07739	-0.04669	-0.11385	-0.05862	-0.05533
	934.789	-0.2689	-0.27266	-0.04471	-0.08307	-0.08442	-0.03252
	935.224	0.00764	0.01282	0.00791	-0.04039	-0.02288	-0.05235
	935.658	-0.30909	-0.34063	-0.02586	-0.00865	-0.0348	-0.04442
	936.093	-0.1284	-0.15399	-0.03776	-0.01162	0.01086	-0.02457
	936.528	-0.06583	-0.05867	-0.05959	-0.02849	-0.0209	-0.07618
	936.963	-0.03802	-0.04575	-0.07647	-0.00963	-0.0338	0.02308
	937.397	0.00765	0.01779	-0.03379	-0.03245	-0.04571	-0.04838
	937.832	0.00269	-0.01398	0.01485	0.08666	0.01285	0.02904
	938.267	-0.14628	-0.16691	-0.01692	-0.03842	-0.01892	-0.04442
	938.701	-0.20335	-0.16344	-0.03875	-0.00567	-0.0348	-0.02556
	939.136	-0.08717	-0.06512	0.00691	-0.01757	0.01483	-0.02953
	939.57	0.01163	-0.03184	0.01783	-0.00169	0.02973	0.00919
	940.005	-0.18449	-0.17832	-0.08143	-0.07613	-0.0745	-0.04938
	940.439	-0.11743	-0.07355	-0.0854	-0.08407	-0.02487	-0.05037
	940.874	-0.10557	-0.10933	-0.06158	0.00526	0.00887	-0.03151
	941.308	-0.10556	-0.06465	-0.09433	0.01915	0.000933756	0.01712
	941.743	-0.04249	-0.04427	-0.04768	-0.0662	-0.02785	-0.03747
	942.177	0.01857	-0.01795	-0.04173	-0.00665	0.02079	-0.01761
	942.612	-0.23561	-0.2354	-0.07448	-0.04933	-0.08145	-0.07419
	943.046	0.01113	-0.04028	-0.10426	-0.14264	-0.11718	-0.10397
	943.48	-0.18204	-0.22053	-0.12311	-0.09499	-0.0874	-0.10099
	943.914	-0.03456	-0.14551	-0.02188	-0.00665	0.00689	0.02407
	944.349	-0.15368	-0.15743	-0.11716	-0.05826	-0.03678	-0.05633
	944.783	0.14329	0.14351	-0.08342	-0.05429	-0.01394	-0.00867
	945.217	-0.1413	-0.12521	-0.04372	0.00426	-0.03877	-0.0077
	945.651	-0.02262	-0.03531	-0.02386	0.00427	-0.04968	0.05783
	946.086	-0.03006	-0.04573	-0.05562	-0.03742	-0.00204	-0.0871
	946.52	0.01363	0.00888	-0.05463	-0.06521	-0.03579	-0.01662
	946.954	-0.11651	-0.13218	-0.05959	-0.02849	-0.05366	-0.03152
	947.388	-0.14126	-0.08944	-0.04173	0.00328	-0.05663	-0.0464
	947.822	-0.0678	-0.12416	-0.03081	-0.04734	-0.03082	-0.04541
	948.256	-0.00923	0.0297	-0.04768	-0.0126	0.00988	-0.02952
	948.69	0.02307	0.06597	-0.11518	-0.1069	-0.05762	-0.0861
	949.124	0.05481	0.08183	-0.0447	-0.000685764	-0.13009	-0.03548
	949.558	-0.16859	-0.19716	-0.06257	-0.07514	-0.03678	-0.03846
	949.992	-0.12688	-0.09888	-0.08341	-0.07911	-0.05663	-0.02457
	950.426	-0.12737	-0.08249	-0.0318	-0.0533	-0.04075	-0.02059
	950.86	-0.22572	-0.2523	-0.08341	-0.04834	-0.03183	-0.01862
	951.293	-0.13087	-0.11478	-0.05761	-0.08208	-0.06457	-0.0861
	951.727	-0.12146	-0.13316	-0.02486	0.01022	-0.07648	-0.03946
	952.161	-0.12639	-0.17283	-0.0328	-0.02452	0.00689	0.04193
	952.595	-0.05438	-0.01446	-0.0179	-0.08606	-0.05266	-0.02853
	953.029	-0.29122	-0.32475	-0.04471	-0.04537	-0.0874	-0.00671
	953.462	-0.00373	0.0084	-0.04768	-0.00267	-0.03777	-0.06129
	953.896	0.02801	0.03517	-0.04371	-0.06025	-0.05663	-0.05434
	954.33	-0.08021	-0.08694	-0.10426	-0.07514	-0.1142	-0.06129
	954.763	-0.1443	-0.15104	-0.0457	-0.02353	-0.02686	-0.01465
	955.197	-0.10006	-0.04128	-0.01592	-0.00268	0.02079	-0.0335
	955.631	-0.00573	0.07192	-0.01592	-0.093	-0.06457	-0.00272
	956.064	-0.13731	-0.1639	-0.12609	-0.04635	-0.13802	-0.08213
	956.498	-0.1537	-0.12768	-0.02089	0.03205	-0.05366	0.00223
	956.931	0.08367	0.10771	-0.03875	-0.06521	-0.0338	-0.00966
	957.365	-0.1388	-0.09789	-0.05265	0.00427	0.03369	0.04392
	957.798	0.03898	0.08089	-0.05363	-0.03344	-0.07152	-0.02058
	958.232	-0.15917	-0.13812	-0.06357	-0.01658	0.00391	-0.0474
	958.665	-0.20883	-0.21457	-0.00204	-0.05827	-0.02587	-0.01763
	959.098	-0.04744	0.01035	-0.08739	-0.03841	-0.04472	-0.04044
	959.532	-0.20336	-0.21903	-0.06654	0.00922	-0.008	-0.04541
	959.965	0.07724	0.06952	-0.06852	0.000313527	-0.02387	-0.02058
	960.398	0.11193	0.08534	-0.02882	-0.04039	-0.04174	-0.02257
	960.832	-0.25248	-0.26517	-0.03776	-0.07017	-0.0616	-0.02854
	961.265	-0.181	-0.14903	-0.00997	-0.0275	-0.01197	0.01414
	961.698	-0.07476	-0.10929	-0.10327	-0.08606	-0.09634	-0.10695
	962.131	-0.13982	-0.14457	-0.09731	-0.09598	-0.03976	-0.04045
	962.564	-0.26589	-0.24881	-0.04868	-0.06819	-0.08541	-0.07816
	962.998	-0.17904	-0.14607	-0.0457	-0.03643	-0.0477	-0.06725
	963.431	-0.15718	-0.11826	-0.0596	-0.0533	-0.04274	-0.10198
	963.864	-0.06484	-0.08746	-0.1122	-0.10293	-0.10725	-0.03846
	964.297	-0.12785	-0.08397	-0.01493	0.01121	-0.00105	-0.01662
	964.73	-0.00871	-0.0214	-0.06853	-0.00764	-0.0477	-0.06327
	965.163	-0.12587	-0.05122	0.00294	0.02313	0.03171	0.02606
	965.596	-0.2376	-0.20762	-0.09632	-0.0404	-0.02885	-0.01167
	966.029	-0.15468	-0.11675	-0.07647	-0.094	-0.02884	-0.05533
	966.462	-0.02857	-0.01942	-0.09433	-0.02054	-0.08045	-0.08313
	966.895	0.08266	0.15732	-0.03378	0.04002	-0.04869	-0.05235
	967.328	-0.15768	-0.13762	-0.07051	-0.05231	-0.07549	0.02605
	967.761	-0.12392	-0.14058	-0.05563	-0.03345	-0.08244	-0.04343
	968.193	-0.08371	-0.10533	-0.05364	-0.02551	0.01781	-0.01464
	968.626	-0.10704	-0.08797	-0.04867	-0.03047	-0.03479	-0.01067
	969.059	-0.18349	-0.19718	-0.05265	-0.04834	-0.03579	0.01116
	969.492	-0.07623	-0.01944	-0.10823	-0.13271	-0.10924	-0.08511
	969.925	0.08362	0.05306	-0.03577	-0.01855	-0.07251	-0.01562
	970.357	-0.08764	-0.05765	0.00194	0.00824	0.00292	-0.00471
	970.79	0.16465	0.19762	-0.08342	-0.1357	-0.13804	-0.08809
	971.223	-0.0703	0.00336	-0.12213	-0.1327	-0.06854	-0.05335
	971.655	0.01856	-0.01299	-0.00996	-0.0662	-0.0199	0.02209
	972.088	-0.14181	-0.10388	-0.03578	0.00724	-0.02686	-0.04243
	972.52	-0.12095	-0.10883	-0.02982	-0.06223	-0.04274	-0.00869
	972.953	0.0762	0.04862	-0.07746	-0.01557	-0.02288	-0.07518
	973.385	-0.02557	-0.0055	-0.09136	-0.0672	-0.04373	-0.02059
	973.818	-0.17951	-0.19121	-0.08639	-0.04933	-0.06259	-0.08213
	974.25	-0.17258	-0.13962	-0.03677	-0.04437	0.00688	-0.01465
	974.683	0.01862	0.10718	-0.06654	-0.02749	-0.08939	-0.07518
	975.115	0.0181	0.01434	-0.03378	-0.07911	0.02775	0.03997
	975.548	0.01955	-0.00803	-0.02386	0.03405	-0.04174	0.01217
	975.98	-0.08764	-0.02688	0.01882	-0.000693308	0.00987	0.06775
	976.412	0.04987	0.00145	-0.10327	-0.04734	-0.03777	-0.06526
	976.845	-0.16858	-0.20509	-0.04868	-0.02055	-0.01495	-0.00373
	977.277	0.03103	0.05805	-0.05165	-0.0394	-0.02983	-0.00768
	977.709	0.00168	-0.02689	0.00691	-0.07613	0.02675	0.00522
	978.142	0.10697	0.10023	0.03968	-0.02451	0.00889	0.0092
	978.574	-0.02164	0.00835	-0.0586	-0.05926	-0.08045	-0.06625
	979.006	-0.02309	0.03767	-0.02286	-0.0801	-0.02089	-0.00371
	979.438	0.20883	0.12863	-0.07548	-0.06025	-0.13903	-0.0871
	979.87	-0.12439	-0.12021	-0.07845	-0.04437	-0.09335	-0.01364
	980.302	-0.00872	-0.06012	-0.01095	-0.0662	-0.01593	0.01514
	980.735	-0.07775	-0.04677	-0.06059	-0.02352	-0.0477	-0.04541
	981.167	0.09707	0.16976	0.00692	-0.00664	-0.09237	-0.03448
	981.599	-0.00875	-0.07802	-0.09533	-0.0672	-0.04472	0.00422
	982.031	0.0782	0.06353	-0.08342	-0.09202	-0.11818	-0.0871
	982.463	-0.13386	-0.1535	-0.04967	0.00426	-0.03182	-0.03052
	982.895	-0.14673	-0.12369	-0.01592	-0.01856	-0.01892	-0.02655
	983.327	-0.03106	-0.01893	-0.06257	-0.07514	-0.06755	-0.08313
	983.759	-0.01966	-0.04426	-0.08739	-0.06025	-0.08244	0.0082
	984.19	-0.03405	-0.04376	-0.00599	-0.04238	-0.00105	-0.0057
	984.622	-0.19442	-0.20414	-0.11815	-0.08605	-0.08442	-0.10099
	985.054	-0.05488	-0.01199	-0.00103	0.000300903	-0.01196	0.07271
	985.486	-0.04494	-0.008	-0.10426	-0.06819	-0.06259	-0.04739
	985.918	0.01761	0.01087	0.01387	-0.00367	-0.01494	0.03302
	986.349	-0.12736	-0.08348	-0.10525	-0.09598	-0.07648	-0.03052
	986.781	-0.14377	-0.18227	-0.07547	-0.05231	-0.09534	-0.10297
	987.213	-0.19989	-0.24433	-0.09929	-0.0662	-0.09931	-0.03946
	987.645	0.01861	-0.01393	-0.15092	-0.03742	-0.01891	-0.10695
	988.076	-0.01911	0.01188	-0.03577	-0.01061	-0.01196	0.00522
	988.508	-0.02166	-0.08398	0.05157	0.05787	0.02674	0.02606
	988.939	-0.09658	-0.09835	-0.07051	-0.05628	0.00789	-0.08412
	989.371	-0.14823	-0.11229	-0.04471	-0.093	-0.06457	-0.04739
	989.803	-0.00473	0.02725	-0.09334	-0.09499	-0.00203	-0.05831
	990.234	0.01115	0.02526	-0.04371	-0.04635	0.00392	-0.0196
	990.666	-0.01569	-0.00456	-0.09731	-0.07017	-0.06854	-0.05335
	991.097	-0.07727	-0.06911	-0.00798	-0.00765	-0.04274	0.01216
	991.529	-0.05391	-0.01498	-0.09632	-0.094	-0.09534	-0.07419
	991.96	0.09651	-0.01048	-0.06456	-0.04834	-0.01792	-0.06228
	992.391	-0.24354	-0.14706	-0.03379	-0.02452	-0.06358	-0.04343
	992.823	0.13628	0.12856	-0.1271	-0.11187	-0.08145	-0.14269
	993.254	-0.03156	-0.04127	-0.12113	-0.07514	-0.10725	-0.06327
	993.685	-0.05888	-0.05669	-0.02684	-0.01261	-0.00502	-0.0603
	994.117	-0.12141	-0.08348	-0.08341	-0.01558	-0.04174	-0.07221
	994.548	-0.0504	-0.02934	-0.08639	-0.07117	-0.10527	-0.09206
	994.979	0.03149	0.01285	-0.07051	-0.07513	-0.02387	-0.10298
	995.41	0.09162	0.09779	0.01586	-0.02451	0.01584	0.00721
	995.842	-0.05837	-0.13458	-0.06158	-0.0126	-0.07946	-0.05037
	996.273	0.00472	0.04166	0.01287	0.00924	0.00889	-0.03151
	996.704	-0.06135	-0.0532	-0.05562	-0.01856	-0.007	0.03995
	997.135	-0.02166	-0.11772	-0.05463	-0.05528	-0.00303	-0.05236
	997.566	0.04391	0.05405	-0.11518	-0.01955	-0.00898	-0.03051
	997.997	0.0742	0.01883	-0.13007	-0.12477	-0.1152	-0.08213
	998.428	-0.03999	-0.03779	-0.03776	-0.06521	-0.02288	-0.05533
	998.859	0.00716	0.02822	-0.03676	0.000302136	-0.0209	0.01117
	999.29	0.16213	0.17624	-0.07846	-0.08209	-0.03677	-0.09206
	999.721	-0.03853	-0.07604	-0.06356	-0.04933	-0.11122	-0.04243
	1000.15	-0.06433	-0.02442	-0.07945	-0.09102	-0.05762	-0.05037
	1000.58	-0.1368	-0.14652	-0.138	-0.0662	-0.11519	-0.08313
	1001.01	-0.09712	-0.13661	-0.09533	-0.06719	-0.12611	-0.09305
	1001.44	-0.00868	0.01536	-0.09831	-0.04933	-0.04372	-0.11489
	1001.88	0.00816	0.03121	-0.04073	-0.06819	0.02477	-0.0325
	1002.31	0.07026	0.08041	-0.03378	0.02711	-0.00699	0.000262877
	1002.74	-0.05885	-0.06856	-0.09433	-0.06025	-0.04968	-0.10298
	1003.17	0.1502	0.10276	-0.12114	-0.09499	-0.10825	-0.06228
	1003.6	0.17157	0.15094	0.0109	0.06088	-0.04372	0.01417
	1004.03	0.0017	-0.00206	-0.08342	-0.02848	0.06547	-0.05533
	1004.46	0.08317	0.03574	-0.09731	-0.03046	-0.0745	-0.09504
	1004.89	0.00271	-0.03381	-0.02981	-0.01657	0.01881	-0.02456
	1005.32	0.2317	0.16639	-0.10228	-0.10889	-0.04173	-0.05632
	1005.75	-0.05537	-0.00751	-0.04768	-0.04536	-0.03579	-0.08412
	1006.18	-0.17356	-0.22	-0.08441	-0.14758	-0.08442	-0.06526
	1006.61	0.08418	0.13503	-0.0715	-0.11783	-0.07251	-0.08412
	1007.04	-0.08022	-0.04924	-0.03279	-0.03643	0.0059	-0.04739
	1007.47	0.14575	0.16285	-0.10427	-0.0533	-0.04471	-0.04341
	1007.9	0.04143	-0.00998	-0.03577	-0.02848	-0.04174	-0.09007
	1008.34	0.09809	0.10029	-0.01194	-0.03841	-0.04174	-0.06625
	1008.77	0.14473	0.09729	-0.06555	-0.04138	-0.06854	-0.0176
	1009.2	-0.01515	0.00293	-0.07746	-0.10988	-0.14398	-0.06029
	1009.63	-0.14973	-0.15746	-0.0199	-0.000699692	-0.02487	-0.01663
	1010.06	0.01311	0.04707	-0.02783	-0.06918	-0.0199	0.03301
	1010.49	-0.06035	-0.07007	-0.03974	-0.02849	0.0059	-0.04144
	1010.92	-0.1661	-0.15894	-0.05066	-0.08506	-0.11817	-0.06824
	1011.35	0.01216	0.03719	-0.06456	-0.04139	0.02378	-0.06923
	1011.78	0.09257	0.09775	-0.11618	-0.07911	-0.13406	-0.07221
	1012.21	0.05937	0.08738	-0.07349	-0.02749	-0.02982	0.01119
	1012.64	-0.00321	0.05755	-0.02584	-0.04834	-0.01891	-0.0454
	1013.07	0.05591	0.08193	-0.01591	0.02017	-0.00302	-0.0037
	1013.5	-0.08916	-0.04826	-0.07746	-0.0533	-0.01296	0.05187
	1013.93	0.09013	0.05163	-0.02385	0.00726	-0.02089	-0.00966
	1014.36	0.17354	0.12411	-0.02385	-0.04138	-0.00798	0.01417
	1014.79	0.07524	0.03177	-0.07845	-0.05032	-0.05067	-0.04739
	1015.22	0.01014	0.01433	0.01883	-0.02749	0.00591	0.01812
	1015.65	-0.24107	-0.1962	-0.06158	-0.08804	-0.06755	-0.0871
	1016.08	-0.16165	-0.10289	-0.13403	-0.05032	-0.03976	-0.0335
	1016.51	0.12939	0.08393	-0.09235	-0.03642	-0.02486	-0.03051
	1016.94	0.1383	0.1544	0.00891	0.0301	-0.01592	-0.01661
	1017.37	0.08416	0.15883	-0.09831	-0.09201	-0.1152	-0.06824
	1017.8	-0.04102	-0.05669	-0.06952	-0.03246	-0.04373	-0.03151
	1018.23	-0.01069	0.08582	-0.04371	-0.02253	-0.03082	0.01515
	1018.66	-0.02956	-0.00651	-0.04867	-0.09499	-0.03479	-0.07816
	1019.09	0.15865	0.12213	0.00394	-0.01458	0.06052	0.05487
	1019.52	0.24512	0.28704	-0.10129	-0.04833	-0.01989	-0.0444
	1019.95	0.04141	0.06049	-0.09533	-0.09201	-0.0338	-0.04143
	1020.38	-0.09809	-0.07405	0.03172	0.05787	0.00491	0.03003
	1020.81	0.0757	0.07393	-0.08739	-0.07712	-0.08641	-0.11688
	1021.24	-0.05242	-0.06214	-0.04173	0.00725	0.01384	0.01415
	1021.67	0.00619	0.04413	-0.04669	-0.06323	-0.03082	-0.04739
	1022.1	0.02057	-0.00701	-0.08838	-0.03742	-0.0467	-0.07221
	1022.53	-0.04644	-0.07402	-0.03279	-0.05032	-0.07549	-0.01166
	1022.96	0.10105	0.12211	-0.02087	-0.0533	-0.06259	-0.101
	1023.39	0.16909	0.15143	-0.09533	-0.16052	-0.10726	-0.04838
	1023.81	-0.10007	-0.11078	0.01584	-0.01658	-0.02288	0.000250333
	1024.24	0.18401	0.19217	0.02083	-0.03443	0.00493	0.00822
	1024.67	0.05931	0.03868	-0.10526	-0.03642	-0.07549	-0.10099
	1025.1	0.05034	-0.00305	-0.03974	-0.07812	-0.04075	-0.04938
	1025.53	0.04394	-0.01739	-0.13702	-0.00168	-0.09435	-0.05632
	1025.96	0.07121	0.08036	0.02578	-0.02352	0.000945742	0.00225
	1026.39	-0.1259	-0.17035	-0.08044	-0.02551	-0.05465	-0.05434
	1026.82	0.07176	0.07992	-0.03775	0.02314	0.00989	0.04792
	1027.25	0.0027	-0.05367	-0.05364	-0.06223	-0.07251	-0.02853
	1027.68	-0.000269225	0.08035	-0.00202	-0.00466	-0.00898	0.000258377
	1028.11	-0.08565	-0.08643	-0.06853	-0.07315	0.000939508	-0.02357
	1028.54	0.06781	0.17525	-0.0308	-0.01954	-0.02585	-0.00271
	1028.97	0.1016	0.14749	-0.15887	-0.10989	-0.10627	-0.06029
	1029.4	-0.00921	-0.05863	-0.04371	-0.05429	-0.0477	-0.01165
	1029.83	0.03297	0.05701	-0.04967	-0.05231	-0.04075	-0.04541
	1030.25	-0.03753	0.02819	-0.00103	-0.03742	-0.01693	0.03996
	1030.68	0.02311	0.11069	-0.08044	-0.00565	-0.04571	-0.02654
	1031.11	-0.01218	-0.00303	-0.06555	-0.09499	-0.02189	-0.04044
	1031.54	-0.05838	-0.04724	-0.05563	-0.00764	-0.00403	0.00224
	1031.97	-0.02015	-0.01894	-0.02485	-0.04933	0.02079	-0.00173
	1032.4	-0.0216	0.02824	-0.00698	0.04795	0.05157	-0.01463
	1032.83	0.27286	0.22641	-0.05264	-0.00564	-0.0328	-0.01065
	1033.26	-0.04148	-0.04722	-0.09632	-0.05727	-0.03281	-0.06029
	1033.69	0.18699	0.2428	-0.03378	-0.05429	0.01585	0.01219
	1034.12	0.03004	0.09378	-0.10923	-0.09301	-0.06556	-0.07618
	1034.54	-0.03301	-0.07647	-3.58282e-05	-0.00962	-0.03678	-0.01463
	1034.97	0.05336	0.0903	-0.06158	-0.0801	-0.04968	-0.01165
	1035.4	-0.12787	-0.09094	0.00591	-0.00169	-0.03678	0.02407
	1035.83	-0.02363	-0.06908	-0.12312	-0.01856	-0.07648	-0.08114
	1036.26	0.14523	0.08588	-0.09335	-0.02848	-0.11123	0.00523
	1036.69	0.04092	0.06893	-0.09533	-0.01756	-0.09038	-0.05831
	1037.12	-0.02654	0.02529	-0.04569	-0.05032	-0.05365	-0.06625
	1037.55	0.02157	0.02278	-0.08838	-0.08606	-0.0477	-0.04938
	1037.98	0.09709	0.1529	-0.05661	-0.05628	-0.04869	-0.04143
	1038.4	0.08813	0.06651	-0.07051	-0.1208	-0.05464	-0.04342
	1038.83	-0.11001	-0.12767	-0.07647	-0.03246	-0.05068	-0.08809
	1039.26	-0.0375	0.01929	-0.00202	-0.04437	-0.0874	-0.02754
	1039.69	-0.05194	-0.13709	-0.04868	-0.04834	-0.04373	0.03499
	1040.12	-0.1423	-0.18377	-0.00898	-0.08407	-0.03281	-0.05633
	1040.55	0.10154	0.1226	-0.0457	-0.04933	0.00293	0.00324
	1040.98	-0.12245	-0.11232	-0.02883	-0.06223	-0.06953	-0.01365
	1041.4	0.09458	0.13351	-0.03577	-0.02947	0.00293	-0.03151
	1041.83	-0.03011	-0.07456	0.000949871	-0.02154	-0.00304	-0.05831
	1042.26	0.09755	0.06798	-0.10327	-0.00862	-0.03876	-0.02455
	1042.69	0.01362	0.00787	-0.09433	-0.06819	-0.04472	-0.06228
	1043.12	0.12337	0.03921	-0.07051	-0.07414	-0.00897	-0.09206
	1043.55	-0.03257	0.02125	0.01584	-0.0126	0.04858	-0.00967
	1043.97	-0.000287446	-0.03184	-0.0725	-0.07911	-0.06259	0.01018
	1044.4	-0.106	-0.00951	-0.03478	0.00824	-0.02288	-0.000740254
	1044.83	-0.01216	-0.02584	-0.01294	-0.01062	-0.03082	0.0082
	1045.26	-0.0574	-0.0294	-0.07051	0.00328	-0.03281	-0.02357
	1045.69	0.06629	0.12011	-0.06654	-0.0116	-0.04273	-0.02356
	1046.12	0.04445	0.03076	-0.04073	-0.02253	-0.07648	-0.01264
	1046.54	-0.01915	0.02077	0.01088	-0.00367	-0.00799	0.01316
	1046.97	0.08613	0.12109	-0.04867	-0.08804	-0.06258	-0.03647
	1047.4	-0.11151	-0.12817	-0.13105	-0.09002	-0.00105	-0.03449
	1047.83	0.03842	0.02871	-0.01294	0.01619	-0.00799	0.0072
	1048.26	0.0638	0.05508	-0.06753	-0.08308	-0.02089	-0.00569
	1048.68	-0.06234	-0.06907	0.02477	0.02114	0.04958	-0.02953
	1049.11	0.10902	0.18767	-0.13008	-0.05032	-0.09932	-0.06029
	1049.54	-0.03898	-0.04671	-0.09235	0.000303523	0.00889	-0.01563
	1049.97	-0.12689	-0.06415	-0.08639	-0.09796	-0.0606	-0.06724
	1050.4	-0.06927	0.01531	-0.09433	-0.0533	-0.00501	-0.00371
	1050.82	-0.22717	-0.17535	-0.03578	-0.0801	-0.05862	-0.03847
	1051.25	0.12335	0.07095	0.03273	0.01917	0.04165	-0.01066
	1051.68	0.06726	0.0377	-0.0318	-0.01161	-0.00203	-0.01165
	1052.11	-0.13135	-0.0567	-0.0715	0.02809	-0.00502	-0.06427
	1052.54	-0.04644	0.01433	-0.10525	-0.01756	-0.03876	-0.04441
	1052.96	-0.07623	-0.05021	0.0357	0.01618	0.05156	0.0479
	1053.39	-0.02909	-0.01697	-0.11816	-0.13072	-0.12016	-0.0861
	1053.82	-0.02953	0.02726	-0.0179	-0.03146	-0.01494	-0.0464
	1054.25	0.00666	0.01382	-0.06654	0.01321	-0.00204	-0.02158
	1054.68	-0.10356	-0.10235	-0.0725	-0.00268	-0.02983	-0.03151
	1055.1	0.11049	0.13751	0.00295	0.05789	0.07442	0.0231
	1055.53	-0.08814	-0.03731	-0.07647	-0.01459	-0.04373	-0.03052
	1055.96	0.02655	0.05159	0.02478	-0.0672	0.00988	0.01019
	1056.39	-0.12691	-0.10288	-0.03875	-0.0662	-0.02586	-0.03648
	1056.81	0.15717	0.21199	-0.02186	-0.09499	-0.05265	-0.05533
	1057.24	0.00816	-0.02637	-0.06555	-0.05429	-0.08343	-0.03945
	1057.67	0.14374	0.11616	-0.06257	-0.07812	-0.06556	-0.0454
	1058.1	0.06531	0.06056	0.000964301	-0.01954	-0.03876	-0.01959
	1058.52	-0.09908	-0.04031	-0.05066	-0.03643	-0.04174	-0.04342
	1058.95	-0.02061	-0.000540653	-0.04868	-0.07018	-0.05465	-0.0464
	1059.38	-0.01022	-0.00802	-0.03776	0.00725	-0.05465	-0.03548
	1059.81	-0.08468	-0.06263	-0.02684	-0.02849	-0.01991	-0.0067
	1060.23	0.17849	0.17572	-0.08342	-0.00862	-0.04968	0.00126
	1060.66	-0.10754	-0.09641	-0.03677	-0.07811	-0.06457	-0.02357
	1061.09	-0.000764361	0.01136	0.02181	-0.09598	0.00789	0.01912
	1061.52	0.00272	-0.04769	-0.02981	-0.03047	-0.00402	0.00522
	1061.94	-0.035	-0.03479	-0.03974	-0.03543	-0.09832	-0.08809
	1062.37	-0.06732	-0.082	-0.05562	-0.03444	-0.05266	0.05484
	1062.8	-0.19738	-0.15449	0.00988	-0.01559	0.02078	-0.03251
	1063.22	-0.05189	-0.07649	-0.05562	-0.04437	-0.07053	-0.02158
	1063.65	-0.05486	-0.06855	-0.05661	-0.10194	-0.04571	-0.07022
	1064.08	-0.04545	0.00539	-0.03279	-0.01558	-0.05762	-0.0861
	1064.51	-0.02459	-0.01544	-0.08342	-0.05925	-0.0338	0.01713
	1064.93	-0.01464	0.03917	-0.01393	-0.04437	0.01087	-0.02853
	1065.36	-0.06633	-0.10085	-0.10128	-0.06323	-0.09038	-0.11389
	1065.79	0.20486	0.1733	-0.0308	-0.05429	-0.0745	-0.03348
	1066.21	0.01215	0.05108	-0.13901	-0.09995	-0.04075	-0.13474
	1066.64	0.04988	0.06002	-0.02485	-0.0394	0.00393	-0.05831
	1067.07	0.06777	0.10472	-0.06058	-0.10591	-0.10726	-0.08809
	1067.5	0.21823	0.16086	-0.06654	-0.08904	-0.05365	-0.03051
	1067.92	-0.14575	-0.10385	-0.03379	-0.03345	-0.00601	0.01315
	1068.35	-0.01567	-0.03531	-0.11717	-0.07514	-0.05861	-0.05235
	1068.78	0.01563	0.04264	-0.01691	-0.04833	-0.006	-0.0196
	1069.2	-0.11495	-0.02243	-0.0447	-0.06124	-0.04075	0.0211
	1069.63	-0.04342	-0.01541	-0.02684	-0.0394	0.01881	-0.00371
	1070.06	0.22969	0.20707	-0.0308	-0.07712	-0.06159	-0.02355
	1070.48	-0.07874	-0.09441	0.000949775	0.04695	-0.02388	0.03697
	1070.91	-0.05193	-0.14005	-0.01791	0.00824	-0.01097	-0.0067
	1071.34	0.01761	0.04462	-0.10128	-0.14264	-0.10825	-0.02356
	1071.76	0.01664	0.02876	-0.0725	-0.05826	-0.03777	-0.06923
	1072.19	-0.0653	-0.02241	-0.09632	-0.03543	-0.05862	-0.07618
	1072.62	-0.10508	-0.10884	0.02973	0.0519	0.03567	-0.01564
	1073.04	0.27443	0.29252	-0.07051	-0.03145	0.03572	-0.04242
	1073.47	0.00716	-0.0641	0.01287	-0.01657	-0.05167	0.00125
	1073.9	-0.0216	0.03023	-0.0586	-0.04536	-0.05862	-0.0325
	1074.32	0.14273	0.05856	-0.02385	-0.07613	-4.26228e-05	-0.03746
	1074.75	0.09111	0.11316	-0.0586	-0.00565	-0.03578	-0.06724
	1075.18	-0.1686	-0.14953	-0.0596	-0.11484	-0.04571	-0.02953
	1075.6	0.13826	0.10373	-0.09037	-0.08209	-0.07251	-0.0454
	1076.03	-0.16512	-0.10238	-0.0457	-0.05926	-0.06457	-0.03846
	1076.46	-0.05535	-0.05812	-0.02684	-0.05528	-0.03281	-0.01066
	1076.88	0.04295	0.02232	-0.13107	-0.04238	-0.12413	-0.08213
	1077.31	-0.18546	-0.15944	-0.07051	-0.07216	-0.02983	-0.07816
	1077.74	0.06178	-0.00849	-0.03676	-0.02352	-0.0606	-0.03945
	1078.16	-0.1671	-0.19468	-0.12411	-0.09002	-0.05564	-0.07816
	1078.59	0.07568	0.08582	-0.0318	-0.06124	-0.04075	-0.04044
	1079.01	0.01513	-0.04025	-0.09334	-0.04635	-0.00998	-0.09901
	1079.44	0.14277	0.14298	-0.00697	-0.00961	-0.0328	0.03502
	1079.87	-0.0047	-0.04916	-0.06654	-0.01756	0.00591	-0.05732
	1080.29	0.14227	0.13355	-0.07349	-0.02649	0.01187	0.01417
	1080.72	0.06179	0.0213	-0.06753	-0.08705	-0.04372	-0.10298
	1081.15	-0.25697	-0.26272	0.03964	0.00624	0.0039	0.02405
	1081.57	-0.09761	-0.10435	-0.07349	-0.01161	-0.07648	-0.08114
	1082	-0.17307	-0.15003	-0.06555	-0.03841	-0.0477	-0.06923
	1082.42	0.05635	0.04465	-0.004	-0.05528	-0.05067	-0.04143
	1082.85	-0.01819	-0.0815	0.00492	-0.01658	0.00689	0.01117
	1083.28	-0.08669	-0.1232	-0.03478	-0.00268	-0.01296	-0.03251
	1083.7	-0.12487	-0.13558	-0.05463	-0.06422	-0.02785	-0.02059
	1084.13	-0.04497	-0.04377	-0.08838	-0.12477	-0.0745	-0.10893
	1084.55	0.06284	0.0442	-0.07151	-0.03344	-0.03479	-0.04937
	1084.98	0.06081	0.04811	-0.09632	-0.05131	-0.08542	-0.11291
	1085.41	-0.11945	-0.11924	-0.00798	0.0132	0.01284	0.01513
	1085.83	-0.07079	-0.09242	-0.08738	-0.09102	-0.11916	-0.02953
	1086.26	-0.09909	-0.06513	-0.03478	-0.05429	-0.02884	-0.03647
	1086.68	-0.0996	-0.07854	-0.06555	-0.09499	-0.06457	-0.00174
	1087.11	-0.05787	-0.03383	-0.10128	-0.09896	-0.05167	-0.11588
	1087.54	0.11495	0.07447	-0.06853	-0.02748	-0.02684	-0.04342
	1087.96	0.12588	0.07944	-0.10923	-0.09698	-0.10726	-0.0593
	1088.39	-0.04844	-0.03532	-0.04967	-0.03444	0.0069	-0.0325
	1088.81	0.06681	0.05709	-0.06058	-0.00267	-0.02486	-0.05037
	1089.24	-0.02407	0.00891	-0.0318	0.0152	-0.01394	0.04493
	1089.66	-0.13388	-0.11779	-0.03578	-0.00467	-0.04969	-0.02358
	1090.09	0.09805	0.06848	-0.04371	-0.04139	-0.03876	-0.02952
	1090.52	0.05583	0.02329	0.01287	0.01023	0.02278	0.02011
	1090.94	-0.18302	-0.23937	0.03865	0.01418	0.06841	0.05383
	1091.37	0.12887	0.08341	-0.08838	-0.0533	-0.02883	0.01913
	1091.79	-0.02707	0.02476	-0.06952	0.00626	-0.01196	-0.03945
	1092.22	-0.02612	-0.11524	0.00591	-0.000694949	-0.02586	0.01018
	1092.64	-0.05786	-0.06956	-0.09136	-0.08308	-0.03082	-0.01761
	1093.07	0.16906	0.15935	-0.02782	-0.05826	-0.0328	-0.03051
	1093.49	2.04833	1.62097	-0.06852	0.01733	0.47644	0.5056
	1093.92	0.00318	-0.04029	-0.00897	-0.05628	0.0069	-0.00173
	1094.34	-0.16161	-0.10979	-0.02882	-0.07414	-0.05763	-0.03151
	1094.77	0.02455	0.02377	-0.04172	0.02214	0.0069	-0.01364
	1095.2	-0.06036	-0.02045	-0.12907	-0.08804	-0.05663	-0.02655
	1095.62	-0.13535	-0.20759	-0.03875	-0.04437	0.00192	-0.05633
	1096.05	0.0042	0.01632	-0.02584	-0.05231	-0.08244	-0.03945
	1096.47	-0.18497	-0.20064	-0.08937	-0.08903	-0.08045	-0.06625
	1096.9	0.06524	0.03369	-0.04371	0.02314	0.03469	-0.01662
	1097.32	0.03595	0.04113	-0.06356	0.02711	-0.01395	0.02408
	1097.75	-0.06731	-0.0274	-0.04967	-0.04337	-0.007	-0.06625
	1098.17	0.08959	0.0491	-0.02386	-0.04536	-0.06854	-0.07121
	1098.6	0.14676	0.11819	0.05458	-0.01557	0.03471	0.01615
	1099.02	-0.09757	-0.02092	-0.02783	-0.01955	-0.07053	-0.07221
	1099.45	0.03946	0.03471	-0.03378	-0.02749	-0.05266	-0.05434
	1099.87	-0.02562	0.02819	-0.06356	-0.10988	-0.1281	-0.06724
	1100.3	-0.0415	-0.02838	0.01386	-0.0126	0.02179	-0.04342
	1100.72	-0.06134	-0.07304	-0.06059	-0.03345	-0.07747	-0.01662
	1101.15	-0.09265	-0.05174	-0.01791	-0.02948	-0.04373	-0.02159
	1101.57	0.22866	0.13357	-0.04371	-0.03543	-0.04471	0.03502
	1102	-0.07375	-0.13309	-0.11915	-0.05628	-0.02884	-0.09206
	1102.42	0.05439	0.08538	-0.01393	0.04498	0.01088	0.00622
	1102.85	-0.0405	-0.04724	-0.17374	-0.15752	-0.16681	-0.13574
	1103.27	-0.05889	-0.02195	-0.09136	-0.07415	-0.07251	-0.03548
	1103.7	-0.08219	-0.07999	-0.00897	-0.04238	-0.01395	-0.01365
	1104.12	-0.08668	-0.03287	-0.02684	-0.0265	-0.02189	-0.04838
	1104.55	0.09107	0.00889	-0.08441	-0.06422	-0.02883	-0.00371
	1104.97	-0.25548	-0.23145	-0.11517	-0.01857	-0.08343	-0.05931
	1105.4	-0.06335	-0.10383	0.01385	-0.01558	0.01682	0.00323
	1105.82	0.07722	0.09928	-0.06853	-0.00366	-0.0199	-0.05334
	1106.25	-0.04498	-0.08248	-0.0854	-0.09003	-0.11321	-0.08412
	1106.67	-0.17604	-0.23041	-0.03181	0.0122	-0.00701	-0.03946
	1107.1	0.09308	0.06748	-0.02584	-0.09301	-0.07152	-0.05334
	1107.52	-0.13283	-0.12368	-0.07845	-0.10888	-0.00502	-0.02655
	1107.95	0.09857	0.15836	-0.00896	0.02017	-0.04174	0.01317
	1108.37	0.00021495	0.00142	-0.09136	-0.01955	-0.08244	-0.02853
	1108.79	-0.00774	-0.09488	-0.07845	-0.08804	-0.03678	-0.03548
	1109.22	-0.01419	-0.00207	-0.04967	-0.09499	-0.05762	-0.0464
	1109.64	-0.02811	-0.11525	-0.06357	-0.00864	0.00888	-0.02754
	1110.07	-0.07472	-0.06955	-0.08739	0.01122	-0.00601	-0.00471
	1110.49	-0.1681	-0.12124	0.00789	-0.0662	-0.008	-0.02358
	1110.92	-0.03902	-0.01697	0.0347	0.02015	-0.00799	0.02904
	1111.34	-0.04944	-0.02541	-0.06753	-0.03246	-0.01792	-0.04838
	1111.77	0.09013	0.14891	-0.08937	-0.10095	-0.05067	0.01913
	1112.19	-0.10209	-0.07707	-0.13304	-0.08308	-0.06854	-0.06228
	1112.61	-0.12243	-0.15597	-0.01593	-0.00566	-0.0219	0.0191
	1113.04	-0.22073	-0.19174	-0.10723	-0.10888	-0.06854	-0.04442
	1113.46	-0.17504	-0.13513	-0.07349	-0.02055	-0.04671	-0.05831
	1113.89	-0.12245	-0.14407	-0.08738	-0.01559	-0.03182	-0.00472
	1114.31	-0.15273	-0.16343	0.000943861	0.03106	-0.05564	-0.01167
	1114.74	-0.20436	-0.22201	-0.09632	-0.05926	-0.0745	-0.07419
	1115.16	-0.09861	-0.10038	-0.09731	-0.05628	-0.01892	-0.08114
	1115.58	-0.15915	-0.13016	-0.10724	-0.0136	-0.05663	-0.04541
	1116.01	-0.07081	-0.07655	-0.06654	-0.08804	-0.08145	-0.05533
	1116.43	-0.11994	-0.11675	-0.0725	-0.09697	0.02178	-0.05434
	1116.86	-0.02408	-0.03081	-0.10327	-0.04238	-0.01891	-0.03449
	1117.28	-0.04202	-0.06066	-0.04471	-0.06025	-0.05465	-0.01464
	1117.7	-0.21675	-0.17287	-0.15288	-0.11285	-0.08144	-0.06923
	1118.13	-0.1125	-0.07457	-0.02188	-0.0136	-0.03083	-0.02754
	1118.55	-0.08817	-0.07605	-0.006	0.00327	-0.00502	0.02804
	1118.98	2.7136	2.69891	-1.02171	-0.07814	-0.66557	-0.97266
	1119.4	-0.28479	-0.32328	-0.06257	-0.0801	-0.05862	-0.06824
	1119.82	-0.29072	-0.29746	-0.04967	-0.03743	-0.02686	-0.00473
	1120.25	-0.35226	-0.32922	-0.03181	0.00127	-0.03084	-0.01466
	1120.67	-0.10956	-0.15897	-0.04769	-0.000700943	-0.06557	-0.02854
	1121.1	-0.14878	-0.20315	-0.05563	-0.02452	0.01681	-0.00571
	1121.52	-0.25448	-0.27709	-0.05364	-0.04536	-0.03778	-0.01366
	1121.94	-0.33439	-0.358	-0.03181	0.01814	-0.01694	0.02702
	1122.37	-0.33887	-0.29203	-0.02784	-0.02552	-0.03878	-0.02359
	1122.79	-0.13739	-0.18977	-0.01891	0.03006	0.02077	0.02008
	1123.22	-0.18448	-0.10487	-0.13006	-0.15453	-0.07847	-0.07518
	1123.64	-0.29715	-0.2493	-0.09334	-0.04239	-0.02587	-0.03847
	1124.06	-0.52051	-0.53816	-0.03083	-0.02652	-0.01795	0.00914
	1124.49	-0.3503	-0.32528	-0.06853	-0.06124	-0.08244	-0.03053
	1124.91	-0.39644	-0.38432	-0.10425	-0.08506	-0.05862	-0.09999
	1125.33	-0.43069	-0.45727	-0.06654	-0.09795	-0.04771	-0.0484
	1125.76	-0.41382	-0.43643	-0.06258	-0.04438	-0.09335	-0.01466
	1126.18	-0.45352	-0.47018	-0.10425	-0.07315	-0.07648	-0.05534
	1126.6	-0.55525	-0.52826	0.01183	0.02606	0.01181	0.01708
	1127.03	-0.20633	-0.21505	-0.07349	-0.09002	-0.0606	-0.07419
	1127.45	-0.49819	-0.49897	-0.03678	-0.03644	-0.06557	-0.05535
	1127.88	-0.44903	-0.42798	0.02375	-0.02453	0.00984	0.03892
	1128.3	-0.53042	-0.48259	-0.05662	-0.05628	-0.04076	-0.02459
	1128.72	-0.48726	-0.47911	-0.02785	-0.06323	-0.0368	-0.03054
	1129.15	-0.42722	-0.41808	-0.06357	-0.04239	-0.04473	-0.01962
	1129.57	-1.20146	-1.22506	-0.0715	-0.0672	-0.06954	-0.08114
	1129.99	-1.18312	-1.1968	-0.0725	-0.06522	-0.07648	-0.08511
	1130.42	-1.18461	-1.20622	-0.06357	-0.06026	-0.06954	-0.07222
	1130.84	-1.18213	-1.18292	-0.0715	-0.07216	-0.07846	-0.08808

## Sheet: Figure 4c
Figure 4b
		Na2CO3+1	1	Na2CO3	1 + Cs2CO3	1 + Ni(cat) + dMeobPy	2
	quencher concentration (M)	I0/I	I0/I	I0/I	I0/I	I0/I	I0/I
	0	1	1	1	1	1	1
	1e-05	1.07708	1.00215	1.05767	1.11281	1.01122	1.0336
	2e-05	1.30713	1.04179	1.09338	1.19272	1.03362	0.98882
	3e-05	1.74044	1.01156	1.12899	1.18524	1.0231	0.99718
	4e-05	1.89414	0.9889	1.13736	1.21638	1.02366	1.0118
	5e-05	2.07301	0.99601	1.11548	1.22292	0.99021	1.02238

## Sheet: Figure 4f
Figure 4(d)
			t = 0	t = 15 min	t = 30 min	t = 60 min	t = 90 min	t = 150 min	t = 210 min	t = 330 min	t = 24 h
	Magnetic Field	Magnetic Field	EPR intensity	EPR intensity	EPR intensity	EPR intensity	EPR intensity	EPR intensity	EPR intensity	EPR intensity	EPR intensity
	G	mT	arb. Units	arb. Units	arb. Units	arb. Units	arb. Units	arb. Units	arb. Units	arb. Units	arb. Units
	1499.12	149.912	-0.01008	-0.00518	0.00565	-0.00924	0.00299	-0.000790299	-0.00378	0.01623	-0.00315
	1499.62	149.962	-0.0099	-0.00577	0.00454	-0.00893	0.00305	-0.0019	-0.00449	0.01527	-0.00335
	1500.12	150.012	-0.00972	-0.00633	0.00347	-0.00863	0.00309	-0.00295	-0.00518	0.01433	-0.00353
	1500.62	150.062	-0.00954	-0.00686	0.00245	-0.00835	0.00313	-0.00394	-0.00583	0.01343	-0.00369
	1501.12	150.112	-0.00936	-0.00736	0.00148	-0.00808	0.00316	-0.00485	-0.00644	0.01256	-0.00385
	1501.62	150.162	-0.00918	-0.00783	0.000548146	-0.00782	0.00318	-0.00571	-0.00702	0.01172	-0.00398
	1502.12	150.212	-0.009	-0.00827	-0.000335798	-0.00757	0.00319	-0.0065	-0.00756	0.01091	-0.0041
	1502.62	150.262	-0.00881	-0.00868	-0.00117	-0.00734	0.0032	-0.00722	-0.00807	0.01013	-0.00421
	1503.12	150.312	-0.00862	-0.00906	-0.00197	-0.00711	0.00319	-0.00788	-0.00854	0.00938	-0.0043
	1503.62	150.362	-0.00843	-0.00941	-0.00271	-0.0069	0.00318	-0.00847	-0.00898	0.00866	-0.00438
	1504.11	150.411	-0.00824	-0.00973	-0.00341	-0.00671	0.00317	-0.009	-0.00938	0.00797	-0.00444
	1504.61	150.461	-0.00805	-0.01001	-0.00407	-0.00652	0.00314	-0.00946	-0.00975	0.00731	-0.00449
	1505.11	150.511	-0.00785	-0.01027	-0.00468	-0.00635	0.00311	-0.00986	-0.01008	0.00668	-0.00453
	1505.61	150.561	-0.00766	-0.0105	-0.00524	-0.00619	0.00307	-0.0102	-0.01038	0.00608	-0.00454
	1506.11	150.611	-0.00746	-0.01071	-0.00576	-0.00604	0.00302	-0.01046	-0.01064	0.00552	-0.00455
	1506.61	150.661	-0.00726	-0.01088	-0.00623	-0.00591	0.00296	-0.01028	-0.01087	0.00498	-0.00454
	1507.11	150.711	-0.00706	-0.01102	-0.00665	-0.00578	0.0029	-0.00939	-0.01106	0.00447	-0.00451
	1507.61	150.761	-0.00685	-0.01113	-0.00703	-0.00567	0.00283	-0.00913	-0.01122	0.004	-0.00447
	1508.11	150.811	-0.00665	-0.01121	-0.00736	-0.00558	0.00275	-0.00929	-0.01134	0.00355	-0.00441
	1508.61	150.861	-0.00644	-0.01126	-0.00765	-0.00549	0.00266	-0.00931	-0.01143	0.00314	-0.00434
	1509.11	150.911	-0.00623	-0.01128	-0.00789	-0.00542	0.00257	-0.00932	-0.01148	0.00275	-0.00426
	1509.61	150.961	-0.00602	-0.01127	-0.00808	-0.00536	0.00247	-0.00871	-0.0115	0.0024	-0.00416
	1510.11	151.011	-0.00581	-0.01123	-0.00823	-0.00531	0.00236	-0.00818	-0.01148	0.00207	-0.00404
	1510.61	151.061	-0.0056	-0.01116	-0.00833	-0.00528	0.00224	-0.00698	-0.01142	0.00178	-0.00391
	1511.11	151.111	-0.00538	-0.01107	-0.00838	-0.00525	0.00211	-0.00675	-0.01134	0.00152	-0.00377
	1511.61	151.161	-0.00517	-0.01094	-0.00839	-0.00524	0.00198	-0.00661	-0.01121	0.00129	-0.00361
	1512.11	151.211	-0.0048	-0.01059	-0.00829	-0.00505	0.00258	-0.00624	-0.01257	0.00165	-0.00327
	1512.61	151.261	-0.00487	-0.01114	-0.00748	-0.00451	0.00293	-0.00617	-0.013	0.00143	-0.00314
	1513.11	151.311	-0.00448	-0.01124	-0.00701	-0.00434	0.0027	-0.00638	-0.01198	0.00107	-0.00307
	1513.61	151.361	-0.00388	-0.01061	-0.0066	-0.00413	0.00256	-0.00566	-0.01138	0.00194	-0.00267
	1514.11	151.411	-0.00351	-0.01015	-0.00614	-0.00448	0.00273	-0.00488	-0.01055	0.00336	-0.00211
	1514.61	151.461	-0.00328	-0.01005	-0.00642	-0.00481	0.00285	-0.00405	-0.00942	0.00451	-0.00127
	1515.11	151.511	-0.00322	-0.00947	-0.00661	-0.00504	0.00266	-0.00358	-0.00834	0.00398	-0.00133
	1515.61	151.561	-0.00305	-0.00896	-0.00622	-0.00518	0.00281	-0.00321	-0.00752	0.00295	-0.00207
	1516.11	151.611	-0.00276	-0.00863	-0.00642	-0.00542	0.00293	-0.00377	-0.00673	0.00198	-0.00229
	1516.61	151.661	-0.00247	-0.00867	-0.0067	-0.00601	0.00343	-0.00522	-0.00592	0.00141	-0.00187
	1517.11	151.711	-0.00203	-0.00842	-0.00652	-0.00747	0.00402	-0.00665	-0.00595	0.00069474	-0.00164
	1517.61	151.761	-0.00173	-0.00802	-0.00656	-0.008	0.00423	-0.00811	-0.00599	0.00108	-0.00104
	1518.11	151.811	-0.00222	-0.00762	-0.00656	-0.00778	0.00377	-0.00946	-0.00601	0.00154	0.000203252
	1518.61	151.861	-0.00283	-0.00698	-0.00553	-0.00796	0.00304	-0.01001	-0.0051	0.00182	-0.000246627
	1519.11	151.911	-0.00305	-0.00608	-0.00518	-0.00831	0.00173	-0.00962	-0.00487	0.00229	-0.000647134
	1519.61	151.961	-0.0037	-0.00495	-0.00498	-0.00825	9.18392e-05	-0.00825	-0.00465	0.0022	-0.00105
	1520.11	152.011	-0.00409	-0.00433	-0.00454	-0.0084	-0.00146	-0.0063	-0.00383	0.00242	-0.00225
	1520.61	152.061	-0.00375	-0.00426	-0.00348	-0.00768	-0.00213	-0.0054	-0.00309	0.00205	-0.00246
	1521.1	152.11	-0.00411	-0.00371	-0.00251	-0.00781	-0.00246	-0.00458	-0.00326	0.00197	-0.00168
	1521.6	152.16	-0.00392	-0.00318	-0.00239	-0.00802	-0.00229	-0.00376	-0.0026	0.00242	-0.00158
	1522.1	152.21	-0.00297	-0.00296	-0.00361	-0.00833	-0.00189	-0.00298	-0.00172	0.00265	-0.00137
	1522.6	152.26	-0.00283	-0.00252	-0.00421	-0.00926	-0.00172	-0.0028	-0.00133	0.00261	0.000149646
	1523.1	152.31	-0.00343	-0.00271	-0.00469	-0.00958	-0.00102	-0.00273	-0.00133	0.0022	0.00164
	1523.6	152.36	-0.00398	-0.00264	-0.00562	-0.00973	-0.000207932	-0.00265	-0.00117	0.00165	0.00162
	1524.1	152.41	-0.00352	-0.00188	-0.0058	-0.00986	-1.50911e-06	-0.00249	-0.0011	0.000856262	0.00199
	1524.6	152.46	-0.00349	-0.00166	-0.00576	-0.00978	-0.000476145	-0.00303	-0.0015	0.000586322	0.00232
	1525.1	152.51	-0.00353	-0.00172	-0.00543	-0.00942	-0.00103	-0.00393	-0.00165	0.000373335	0.00198
	1525.6	152.56	-0.00305	-0.0012	-0.00554	-0.01001	-0.00131	-0.00439	-0.00147	0.00111	0.00116
	1526.1	152.61	-0.0023	-0.00127	-0.00563	-0.00989	-0.00198	-0.00496	-0.000323668	0.00122	0.000614386
	1526.6	152.66	-0.00189	-0.00139	-0.00624	-0.00931	-0.00267	-0.00388	0.000667693	0.00163	0.000772967
	1527.1	152.71	-0.00132	-0.00166	-0.00694	-0.00852	-0.00312	-0.0034	0.000613271	0.00113	0.00084209
	1527.6	152.76	-0.000971293	-0.00197	-0.00756	-0.00813	-0.00283	-0.00217	-0.000189429	0.000875103	0.00077091
	1528.1	152.81	-0.000625078	-0.00216	-0.00745	-0.00798	-0.00202	-0.00121	-0.00208	0.000239386	0.000178491
	1528.6	152.86	-0.000309453	-0.00234	-0.00725	-0.00752	-0.000958368	-0.000770135	-0.00367	-7.59633e-05	0.000198491
	1529.1	152.91	-0.000288215	-0.00278	-0.0072	-0.00671	-0.0001514	-0.000440763	-0.0041	-0.000114373	-6.52344e-05
	1529.6	152.96	-0.000335805	-0.00385	-0.00671	-0.00613	0.000928708	0.000372679	-0.00374	-0.000274423	-0.000342308
	1530.1	153.01	-0.000358858	-0.00388	-0.00698	-0.00555	0.00101	0.000841213	-0.00314	-0.000698207	0.000808613
	1530.6	153.06	-0.000520109	-0.00408	-0.00703	-0.00487	0.00166	0.00157	-0.00317	-0.00108	0.00178
	1531.1	153.11	-0.000987075	-0.00445	-0.00682	-0.00428	0.00228	0.00211	-0.00276	-0.00111	0.00188
	1531.6	153.16	-0.00137	-0.00474	-0.00707	-0.00389	0.00241	0.00224	-0.00141	-0.00156	0.00116
	1532.1	153.21	-0.00173	-0.00464	-0.00713	-0.00342	0.00185	0.00233	-0.000539085	-0.000711555	0.000838078
	1532.6	153.26	-0.0026	-0.0042	-0.00683	-0.00324	0.00157	0.00169	0.000353504	-0.000209559	7.25517e-05
	1533.1	153.31	-0.00298	-0.004	-0.00656	-0.00334	0.00183	0.00199	0.00116	-0.000215018	-0.000156153
	1533.6	153.36	-0.00215	-0.00425	-0.00637	-0.00328	0.00201	0.00211	0.00162	0.000125168	-0.000491698
	1534.1	153.41	-0.00197	-0.00407	-0.00692	-0.00346	0.00158	0.00238	0.0022	7.04198e-05	-0.000487915
	1534.6	153.46	-0.00144	-0.0042	-0.00691	-0.00319	0.00155	0.0033	0.00245	-0.000204007	-0.000448837
	1535.1	153.51	-0.00174	-0.00426	-0.00671	-0.0025	0.00214	0.00371	0.00174	-0.000451942	-0.000657371
	1535.6	153.56	-0.00144	-0.00453	-0.00615	-0.00205	0.0027	0.00377	-0.000503922	-0.000606582	-0.00119
	1536.1	153.61	-0.00139	-0.00434	-0.00552	-0.00145	0.00286	0.00302	-0.00129	-0.000225831	-0.00183
	1536.6	153.66	-0.000859755	-0.00455	-0.00504	-0.000453136	0.00262	0.00305	-0.000624055	-0.000555309	-0.00141
	1537.1	153.71	-0.000454165	-0.00395	-0.00481	2.70182e-06	0.0024	0.00293	1.23449e-05	-0.000564969	-0.000537372
	1537.6	153.76	-9.70397e-05	-0.00386	-0.00454	0.000139825	0.0016	0.00252	0.00053211	-0.000769163	0.000192425
	1538.09	153.809	0.000298662	-0.00352	-0.00398	4.72396e-05	0.00145	0.00186	0.00068093	-0.000584142	0.000141379
	1538.59	153.859	0.000762451	-0.00341	-0.00359	0.000415905	0.00168	0.0021	-0.000482891	-0.000269604	-0.000185043
	1539.09	153.909	0.000923348	-0.00384	-0.0037	0.000298372	0.00242	0.00156	-0.00224	-0.00030923	-4.59249e-05
	1539.59	153.959	0.0011	-0.00307	-0.00394	0.000459773	0.00279	0.00161	-0.00306	-0.00085965	0.000245267
	1540.09	154.009	0.000684613	-0.00238	-0.00397	0.000570096	0.00364	0.00128	-0.00385	-0.00204	-4.97433e-05
	1540.59	154.059	0.000297171	-0.00198	-0.00436	8.86757e-05	0.00432	0.000504866	-0.00379	-0.00246	0.000700736
	1541.09	154.109	0.000346576	-0.00172	-0.00505	-7.79006e-05	0.00465	-0.00024136	-0.00299	-0.00241	0.00196
	1541.59	154.159	-5.87464e-05	-0.00142	-0.0056	0.000144492	0.00462	-0.000416378	-0.00265	-0.00255	0.00216
	1542.09	154.209	-0.000625938	-0.000672219	-0.00603	0.000634946	0.00449	-0.000246118	-0.00237	-0.00306	0.00144
	1542.59	154.259	-0.000945236	0.000107821	-0.00555	0.00165	0.00449	5.03036e-05	-0.00167	-0.00236	0.00164
	1543.09	154.309	-0.00107	0.000370754	-0.00452	0.00135	0.00423	0.00131	-0.00116	-0.00227	0.00213
	1543.59	154.359	-0.000554107	0.000285851	-0.00385	0.000899317	0.00419	0.00291	-0.00188	-0.00248	0.00212
	1544.09	154.409	-0.000143441	0.000665341	-0.00354	0.000480576	0.00375	0.0044	-0.00293	-0.00339	0.00314
	1544.59	154.459	0.000180126	0.000746078	-0.00306	-5.49906e-05	0.00377	0.00534	-0.00304	-0.00423	0.00417
	1545.09	154.509	0.000951554	-0.000106064	-0.00294	-0.000536661	0.00356	0.0054	-0.00264	-0.00494	0.00536
	1545.59	154.559	0.00114	-0.000362986	-0.00353	-0.000905924	0.00367	0.00466	-0.00298	-0.00495	0.00588
	1546.09	154.609	0.00121	0.000260058	-0.00437	-0.00101	0.00377	0.00437	-0.00291	-0.00429	0.00588
	1546.59	154.659	0.0021	0.000236864	-0.00518	-0.000558582	0.00385	0.00423	-0.00224	-0.00447	0.00591
	1547.09	154.709	0.00227	-0.000316271	-0.00547	-0.000502462	0.00365	0.00359	-0.00177	-0.00474	0.00664
	1547.59	154.759	0.00242	-0.000313268	-0.00479	-0.000660015	0.00348	0.00274	-0.00182	-0.00519	0.00712
	1548.09	154.809	0.00272	-0.000353385	-0.00394	0.000350514	0.00387	0.00215	-0.00186	-0.00555	0.00717
	1548.59	154.859	0.00395	3.66866e-05	-0.00431	0.0014	0.00401	0.00196	-0.00206	-0.00584	0.007
	1549.09	154.909	0.00492	0.000753096	-0.00393	0.00179	0.00377	0.00229	-0.00214	-0.00626	0.00648
	1549.59	154.959	0.0054	0.00121	-0.00416	0.00195	0.00343	0.00228	-0.00287	-0.00602	0.00545
	1550.09	155.009	0.0061	0.00185	-0.00423	0.00187	0.00361	0.00187	-0.00324	-0.00588	0.00481
	1550.59	155.059	0.00621	0.00258	-0.00443	0.00161	0.00356	0.00252	-0.00258	-0.00594	0.00508
	1551.09	155.109	0.00583	0.00271	-0.00416	0.0024	0.00347	0.00344	-0.00185	-0.00555	0.00554
	1551.59	155.159	0.00623	0.0026	-0.00376	0.00321	0.00376	0.00424	-0.00213	-0.00517	0.00558
	1552.09	155.209	0.00676	0.0024	-0.0032	0.00341	0.00438	0.00483	-0.00338	-0.00523	0.00434
	1552.59	155.259	0.00679	0.00226	-0.00318	0.00293	0.00445	0.00503	-0.00427	-0.00494	0.00387
	1553.09	155.309	0.0071	0.00157	-0.00279	0.00273	0.0045	0.00517	-0.00409	-0.00555	0.00241
	1553.59	155.359	0.00761	0.00143	-0.0033	0.00297	0.00459	0.00499	-0.00213	-0.0059	0.00186
	1554.09	155.409	0.00733	0.00142	-0.00373	0.00375	0.00439	0.005	-0.000168694	-0.00558	0.0024
	1554.59	155.459	0.00687	0.0019	-0.00438	0.00429	0.00416	0.00574	0.00085446	-0.00545	0.0034
	1555.08	155.508	0.00642	0.00284	-0.00466	0.00421	0.00374	0.00513	0.000573128	-0.00562	0.00473
	1555.58	155.558	0.00629	0.00258	-0.00503	0.00416	0.0035	0.00493	0.000249243	-0.0054	0.00437
	1556.08	155.608	0.00628	0.00272	-0.00474	0.00416	0.00272	0.00456	6.65613e-05	-0.00512	0.00432
	1556.58	155.658	0.00641	0.0028	-0.00451	0.00359	0.00222	0.00455	3.35683e-05	-0.00603	0.00437
	1557.08	155.708	0.00628	0.00247	-0.00422	0.0029	0.00239	0.00409	-0.000323984	-0.00573	0.00435
	1557.58	155.758	0.00562	0.00164	-0.00446	0.00224	0.00265	0.00332	9.05189e-05	-0.00546	0.00487
	1558.08	155.808	0.00615	0.00102	-0.00445	0.00212	0.00308	0.00279	0.000603546	-0.00532	0.00484
	1558.58	155.858	0.00689	0.000966931	-0.00464	0.00297	0.00246	0.00202	0.00123	-0.00478	0.00403
	1559.08	155.908	0.00723	0.00168	-0.00433	0.00378	0.00202	0.00181	0.00149	-0.00458	0.00285
	1559.58	155.958	0.00785	0.00211	-0.0041	0.00377	0.00201	0.00201	0.00115	-0.00353	0.00294
	1560.08	156.008	0.00795	0.0025	-0.00451	0.00373	0.00229	0.00139	0.000200295	-0.00356	0.00283
	1560.58	156.058	0.00804	0.00261	-0.00472	0.00313	0.00231	0.000805924	-0.00108	-0.0032	0.00355
	1561.08	156.108	0.0084	0.00266	-0.00503	0.00255	0.00205	0.000339147	-0.00155	-0.00316	0.00462
	1561.58	156.158	0.00906	0.0024	-0.00527	0.00197	0.00207	0.000466082	-0.00184	-0.00291	0.00549
	1562.08	156.208	0.00961	0.00223	-0.0059	0.00174	0.00139	0.000399758	-0.00236	-0.00275	0.00634
	1562.58	156.258	0.00989	0.00209	-0.006	0.00104	0.00142	0.000387781	-0.00281	-0.00255	0.0066
	1563.08	156.308	0.01005	0.00248	-0.00556	0.000654874	0.00241	0.000226037	-0.00254	-0.00184	0.00677
	1563.58	156.358	0.01025	0.00295	-0.00572	0.0011	0.00277	0.000198909	-0.00201	-0.0014	0.00664
	1564.08	156.408	0.00965	0.00314	-0.00617	0.000793719	0.00251	0.000253019	-0.00115	-0.0025	0.00701
	1564.58	156.458	0.00879	0.00366	-0.00667	0.000126857	0.00227	0.000447722	0.000453164	-0.00231	0.00733
	1565.08	156.508	0.00891	0.00357	-0.00711	-0.000610944	0.00212	-0.000100277	0.00116	-0.0019	0.0074
	1565.58	156.558	0.00931	0.00389	-0.00713	-0.00104	0.0016	-0.000692168	0.00178	-0.00137	0.00784
	1566.08	156.608	0.00945	0.00403	-0.00679	-0.00121	0.00159	-0.00109	0.00152	-0.00142	0.00792
	1566.58	156.658	0.00945	0.00363	-0.00637	-0.00256	0.00198	-0.00159	0.00065802	-0.00124	0.00804
	1567.08	156.708	0.00946	0.00305	-0.00559	-0.00384	0.00177	-0.00143	0.000185381	-0.00103	0.00864
	1567.58	156.758	0.01005	0.00251	-0.00439	-0.00514	0.000998417	-0.00114	-0.000141113	-0.000507234	0.0092
	1568.08	156.808	0.01018	0.00205	-0.00392	-0.00652	0.000367421	-0.00106	-0.000250966	-0.000825215	0.00956
	1568.58	156.858	0.01051	0.0023	-0.00378	-0.00645	0.000418256	-0.00136	-0.00050189	-0.001	0.00882
	1569.08	156.908	0.01055	0.00299	-0.00356	-0.00643	0.000322736	-0.00178	-0.000258621	-0.00143	0.00896
	1569.58	156.958	0.01037	0.00313	-0.00314	-0.00635	-1.61597e-05	-0.00192	-0.000253474	-0.00166	0.00935
	1570.08	157.008	0.01018	0.0028	-0.00291	-0.00613	0.000396368	-0.00207	-0.000460026	-0.00195	0.00943
	1570.58	157.058	0.0108	0.00289	-0.00276	-0.00579	0.00122	-0.00196	-0.000360994	-0.00141	0.00904
	1571.08	157.108	0.01147	0.00267	-0.00217	-0.00547	0.00143	-0.0024	-0.000554714	-0.000936583	0.00922
	1571.58	157.158	0.01155	0.00148	-0.00197	-0.00562	0.00168	-0.00281	-0.000361086	-0.00122	0.00962
	1572.07	157.207	0.01097	0.00111	-0.00203	-0.00621	0.00185	-0.00346	-0.000159214	-0.0007748	0.00945
	1572.57	157.257	0.01087	0.00157	-0.00169	-0.00662	0.00199	-0.00339	-0.000529757	-0.000482358	0.00908
	1573.07	157.307	0.01005	0.0014	-0.00168	-0.00611	0.00271	-0.00302	-0.00133	-0.000135602	0.00917
	1573.57	157.357	0.01007	0.00124	-0.00203	-0.00611	0.00311	-0.00182	-0.00171	0.000420192	0.00927
	1574.07	157.407	0.00974	0.00135	-0.00192	-0.00589	0.00313	-0.00115	-0.00141	0.001	0.00842
	1574.57	157.457	0.00954	0.00115	-0.00145	-0.00555	0.00322	-0.000410792	-0.00173	0.00105	0.00784
	1575.07	157.507	0.00892	0.000371272	-0.00102	-0.00567	0.00237	-0.000151626	-0.00286	0.00116	0.00744
	1575.57	157.557	0.0081	0.000361769	-0.000507706	-0.0053	0.0014	0.000324529	-0.00384	0.00116	0.0081
	1576.07	157.607	0.00788	0.000193146	-0.000726404	-0.00464	0.000973173	0.000378863	-0.00463	0.00102	0.00859
	1576.57	157.657	0.00828	1.21726e-05	-0.000602711	-0.00417	0.00124	3.29908e-05	-0.00531	0.000484217	0.00822
	1577.07	157.707	0.00841	-0.000279154	-0.000964678	-0.00424	0.00243	-8.51158e-05	-0.00605	1.22383e-05	0.00757
	1577.57	157.757	0.00825	-0.000324627	-0.0022	-0.00373	0.00361	-0.000392633	-0.00591	-0.000382915	0.0075
	1578.07	157.807	0.00713	-6.64932e-05	-0.0027	-0.00323	0.00514	-0.000166128	-0.00544	-0.000993858	0.00688
	1578.57	157.857	0.00593	0.000234766	-0.00311	-0.00274	0.00454	7.77024e-05	-0.00531	-0.000839911	0.00806
	1579.07	157.907	0.00456	0.000373711	-0.0036	-0.00136	0.00273	0.000286077	-0.00631	0.00025596	0.0098
	1579.57	157.957	0.00451	-0.000103672	-0.00346	-0.00113	0.000843236	0.000314878	-0.00708	0.000184684	0.00998
	1580.07	158.007	0.00507	-0.00122	-0.00242	-0.000902075	-0.000773774	-1.00399e-05	-0.00693	-0.000420786	0.01001
	1580.57	158.057	0.00549	-0.00221	-0.0018	-0.000202114	-0.00263	-0.000121499	-0.00687	-0.00141	0.00897
	1581.07	158.107	0.0057	-0.00236	-0.00138	0.00018259	-0.00325	-0.00122	-0.00716	-0.00286	0.00865
	1581.57	158.157	0.00559	-0.00278	-0.00114	0.000712012	-0.00332	-0.00233	-0.00787	-0.00419	0.00779
	1582.07	158.207	0.00615	-0.00292	-0.00149	0.00135	-0.00328	-0.00299	-0.00822	-0.00354	0.00695
	1582.57	158.257	0.00622	-0.00279	-0.00132	0.00175	-0.00255	-0.00284	-0.00794	-0.00334	0.00718
	1583.07	158.307	0.00688	-0.00209	-0.000861171	0.00192	-0.00203	-0.00256	-0.0077	-0.00285	0.00621
	1583.57	158.357	0.00725	-0.00173	-0.00107	0.00156	-0.00203	-0.00241	-0.0071	-0.00222	0.00594
	1584.07	158.407	0.00761	-0.00176	-0.00231	0.00137	-0.000969302	-0.00213	-0.0072	-0.00252	0.00623
	1584.57	158.457	0.00772	-0.00209	-0.00384	0.0014	-0.000211922	-0.00179	-0.00731	-0.00315	0.00739
	1585.07	158.507	0.00835	-0.0024	-0.00488	0.00163	-0.000222186	-0.00171	-0.00781	-0.00428	0.0066
	1585.57	158.557	0.00887	-0.00247	-0.00551	0.00189	-0.000506742	-0.00136	-0.00765	-0.00393	0.00645
	1586.07	158.607	0.00987	-0.00265	-0.00542	0.00222	-4.00352e-05	-0.00166	-0.00672	-0.00441	0.00588
	1586.57	158.657	0.00968	-0.0026	-0.00563	0.00256	0.000468193	-0.00193	-0.0051	-0.00387	0.00554
	1587.07	158.707	0.00972	-0.00285	-0.00535	0.00276	0.000818247	-0.00173	-0.00418	-0.00298	0.00503
	1587.57	158.757	0.00917	-0.00244	-0.00464	0.00293	0.00156	-0.00221	-0.005	-0.00244	0.00438
	1588.07	158.807	0.00867	-0.00252	-0.00387	0.00347	0.00217	-0.00237	-0.00605	-0.00183	0.0034
	1588.57	158.857	0.00806	-0.00341	-0.00404	0.00345	0.00255	-0.00262	-0.00747	-0.00226	0.00231
	1589.06	158.906	0.00779	-0.00394	-0.00428	0.00215	0.0025	-0.00206	-0.00864	-0.00363	0.00192
	1589.56	158.956	0.00806	-0.00367	-0.00413	0.000864089	0.00283	-0.00161	-0.00925	-0.00353	0.00183
	1590.06	159.006	0.00883	-0.00362	-0.0036	0.000232573	0.00267	-0.000949907	-0.00967	-0.00342	0.00133
	1590.56	159.056	0.00914	-0.00427	-0.00294	-0.000282549	0.00324	-0.000599669	-0.01023	-0.0037	0.00103
	1591.06	159.106	0.00975	-0.005	-0.00256	-0.0011	0.00472	-0.00102	-0.01008	-0.00326	0.000900291
	1591.56	159.156	0.01027	-0.00531	-0.00278	-0.00121	0.00584	-0.00144	-0.00934	-0.00289	0.000939461
	1592.06	159.206	0.01003	-0.00534	-0.00275	-0.000327954	0.00551	-0.00145	-0.00829	-0.00275	0.000856261
	1592.56	159.256	0.01024	-0.00525	-0.00275	0.000476865	0.00541	-0.00168	-0.00733	-0.00189	-9.72188e-05
	1593.06	159.306	0.01034	-0.00485	-0.00265	0.00106	0.00591	-0.0018	-0.00636	-0.0014	0.000163768
	1593.56	159.356	0.01045	-0.0045	-0.00223	0.00116	0.00618	-0.00132	-0.00553	-0.00157	-8.20819e-06
	1594.06	159.406	0.01046	-0.00472	-0.00145	0.00133	0.00628	-0.00112	-0.00467	-0.00194	0.000465923
	1594.56	159.456	0.01011	-0.00481	-0.000791404	0.00117	0.00628	-0.000470728	-0.00408	-0.00143	0.000675129
	1595.06	159.506	0.01068	-0.00547	-0.000561106	0.00127	0.00747	5.1358e-05	-0.00382	-0.000206941	-0.000183207
	1595.56	159.556	0.0107	-0.0055	-0.000346673	0.00148	0.00804	-0.000537844	-0.00327	0.000329499	-0.000190283
	1596.06	159.606	0.00965	-0.00558	-0.000763024	0.00126	0.00832	-0.000932997	-0.00335	0.000790987	0.000232077
	1596.56	159.656	0.0088	-0.00514	-0.00158	0.00096636	0.00799	-0.000597612	-0.0032	0.000966933	0.000335266
	1597.06	159.706	0.00835	-0.00493	-0.00139	0.000956883	0.00793	-0.000990673	-0.00273	0.00117	-0.000800103
	1597.56	159.756	0.0081	-0.0043	-0.000734269	0.00127	0.00823	-0.000768039	-0.00258	0.00183	-0.000464682
	1598.06	159.806	0.00749	-0.0041	-0.000993887	0.00195	0.0082	7.72382e-07	-0.00192	0.00176	0.000661337
	1598.56	159.856	0.0075	-0.00388	-0.00139	0.00231	0.00788	0.000304771	-9.06846e-05	0.00152	0.000348561
	1599.06	159.906	0.00615	-0.00362	-0.00195	0.00238	0.00719	0.00026976	0.000401572	0.00141	3.68686e-05
	1599.56	159.956	0.00561	-0.00319	-0.00134	0.00171	0.00685	0.000503971	-0.000567278	0.000508968	0.000161421
	1600.06	160.006	0.00542	-0.00243	-0.00128	0.00222	0.00604	-9.68949e-05	-0.0013	0.000402286	0.00101
	1600.56	160.056	0.00557	-0.00136	-0.00134	0.00269	0.00598	-3.79636e-05	-0.000328687	-0.000158383	0.00243
	1601.06	160.106	0.00612	-0.0013	-0.00179	0.00327	0.00634	0.000459548	0.00123	0.000235945	0.00152
	1601.56	160.156	0.00648	-0.000998154	-0.00209	0.00366	0.00685	0.00119	0.00263	0.000501847	0.000947074
	1602.06	160.206	0.00647	-0.000790379	-0.00224	0.00365	0.00657	0.00151	0.00355	0.000995385	0.000261026
	1602.56	160.256	0.00636	-0.000173607	-0.0024	0.00364	0.00576	0.00158	0.00387	0.00117	3.01121e-05
	1603.06	160.306	0.00607	0.000267165	-0.00177	0.00368	0.00358	0.00177	0.00404	0.000830644	0.000566097
	1603.56	160.356	0.00708	0.00030528	-0.00147	0.00401	0.000392319	0.00245	0.00375	0.000754257	0.00113
	1604.06	160.406	0.00823	0.000249107	-0.00138	0.00437	-0.00135	0.00261	0.00354	0.001	0.00166
	1604.56	160.456	0.00926	-7.97391e-05	-0.00108	0.00445	-0.00106	0.00247	0.00312	-1.92593e-05	0.00241
	1605.06	160.506	0.00956	0.000269985	-0.000963874	0.00448	-0.000987386	0.00275	0.0028	-0.000581605	0.00258
	1605.56	160.556	0.0093	0.000838781	-0.000642534	0.00465	-0.00038849	0.00245	0.00318	-0.000792267	0.00213
	1606.05	160.605	0.00926	0.00145	-0.000116849	0.00369	0.000629689	0.00277	0.00372	-0.000851888	0.00226
	1606.55	160.655	0.00949	0.00155	0.00034494	0.00308	0.00071819	0.00355	0.00408	-0.000540931	0.00295
	1607.05	160.705	0.01016	0.002	8.97127e-07	0.00288	0.00114	0.00474	0.00489	7.99673e-05	0.00289
	1607.55	160.755	0.01008	0.00204	-0.000707043	0.00219	0.00222	0.00477	0.00513	0.000169892	0.00306
	1608.05	160.805	0.01054	0.00222	-0.00124	0.00195	0.00236	0.00449	0.00555	9.53301e-05	0.00268
	1608.55	160.855	0.01075	0.00243	-0.00176	0.00183	0.00197	0.00476	0.00567	0.000114352	0.00294
	1609.05	160.905	0.0108	0.00236	-0.00283	0.00176	0.000774542	0.00453	0.00576	-0.000710088	0.00386
	1609.55	160.955	0.01084	0.00214	-0.00287	0.00191	-0.000599168	0.00326	0.00539	-0.00128	0.00515
	1610.05	161.005	0.01134	0.00163	-0.00206	0.00173	-0.00134	0.003	0.00429	-0.00023075	0.00522
	1610.55	161.055	0.01066	0.00171	-0.00181	0.00138	-0.000813237	0.00324	0.00322	0.000469751	0.0049
	1611.05	161.105	0.00939	0.00186	-0.00183	0.00102	0.000344116	0.00345	0.00184	0.00169	0.00443
	1611.55	161.155	0.008	0.00144	-0.00245	0.000309945	0.000446627	0.00353	0.00039681	0.00273	0.00466
	1612.05	161.205	0.00802	0.000957367	-0.00265	-0.000227724	0.000485227	0.00354	-0.00123	0.0027	0.00428
	1612.55	161.255	0.00739	0.000406454	-0.00307	-2.0566e-05	0.000394508	0.0035	-0.00269	0.00141	0.00387
	1613.05	161.305	0.00704	-0.000466989	-0.00337	-0.000446578	-9.81876e-05	0.0038	-0.00274	0.000509924	0.00416
	1613.55	161.355	0.00698	-0.000651443	-0.00348	-0.00113	-7.94639e-05	0.00365	-0.00237	-0.000443027	0.00462
	1614.05	161.405	0.00737	-0.000738345	-0.00392	-0.00143	3.04456e-05	0.00363	-0.00152	-0.000810493	0.00528
	1614.55	161.455	0.00747	-0.00079275	-0.00373	-0.0013	0.000493136	0.00338	-0.000903378	-6.52705e-05	0.00585
	1615.05	161.505	0.00745	-0.00119	-0.00405	-0.00163	0.00133	0.00289	-0.000955558	0.00112	0.00637
	1615.55	161.555	0.00735	-0.0017	-0.00398	-0.00176	0.00241	0.0027	-0.000923626	0.00138	0.00674
	1616.05	161.605	0.00731	-0.00147	-0.00352	-0.0013	0.00222	0.00191	-0.000668597	0.00239	0.00623
	1616.55	161.655	0.00678	-0.00107	-0.00411	-0.000468652	0.00145	0.00163	-0.000308834	0.00297	0.00541
	1617.05	161.705	0.00604	-0.000674082	-0.00446	-0.000315287	1.30432e-05	0.00191	0.000327223	0.0039	0.00548
	1617.55	161.755	0.00574	-0.000277312	-0.00397	6.53237e-05	-0.000456226	0.00216	0.000705259	0.00385	0.00553
	1618.05	161.805	0.00547	3.07933e-05	-0.00383	0.000214172	-0.000328045	0.00261	0.000920314	0.00341	0.00603
	1618.55	161.855	0.00509	0.000232272	-0.00374	0.000679023	-0.00013334	0.00312	0.000978849	0.00309	0.00588
	1619.05	161.905	0.00472	0.000205664	-0.00386	0.00124	0.000198339	0.00269	0.000761104	0.00368	0.00555
	1619.55	161.955	0.00441	-1.37979e-05	-0.00437	0.00157	0.000380777	0.00282	-0.000778234	0.00403	0.00563
	1620.05	162.005	0.00432	-0.00024627	-0.00518	0.00216	0.000801122	0.00278	-0.00106	0.0037	0.00591
	1620.55	162.055	0.00368	3.71662e-05	-0.00647	0.00168	0.00125	0.00193	-0.000368599	0.0033	0.00675
	1621.05	162.105	0.00348	0.000213414	-0.00719	0.00147	0.00179	0.00214	-0.000262868	0.00422	0.00686
	1621.55	162.155	0.00312	0.001	-0.0074	0.0015	0.00224	0.00169	0.0001243	0.00515	0.00613
	1622.05	162.205	0.00262	0.00126	-0.00749	0.00187	0.00317	0.00127	-0.000216924	0.00619	0.00581
	1622.55	162.255	0.00181	0.00223	-0.00715	0.00174	0.00378	0.00125	0.000126802	0.00716	0.0071
	1623.04	162.304	0.000927124	0.0023	-0.00714	0.00185	0.00475	0.00171	0.00117	0.00647	0.00777
	1623.54	162.354	0.000703876	0.00174	-0.00754	0.00215	0.00601	0.00114	0.00101	0.00651	0.00737
	1624.04	162.404	0.000249736	0.00158	-0.00758	0.00189	0.00704	0.00081731	-5.56596e-05	0.00679	0.00783
	1624.54	162.454	0.00061961	0.00156	-0.00609	0.00249	0.00865	0.000912807	-4.658e-05	0.00687	0.00778
	1625.04	162.504	0.00123	0.00142	-0.00635	0.0033	0.01022	0.00159	0.000488131	0.00644	0.00713
	1625.54	162.554	0.00124	0.00126	-0.0068	0.00309	0.01044	0.00193	-3.06882e-05	0.00609	0.00637
	1626.04	162.604	0.0014	0.00103	-0.00723	0.00367	0.00886	0.00224	-0.000364499	0.00668	0.00538
	1626.54	162.654	0.000926403	0.00198	-0.00698	0.00383	0.00772	0.00223	-0.000334235	0.00656	0.00611
	1627.04	162.704	0.000342927	0.00228	-0.00561	0.00344	0.00698	0.00175	-0.00010276	0.00673	0.00562
	1627.54	162.754	0.000307203	0.00265	-0.00511	0.00354	0.00594	0.00209	0.00039362	0.00653	0.00488
	1628.04	162.804	0.000362569	0.00297	-0.00424	0.00384	0.00424	0.00208	0.00125	0.00625	0.00484
	1628.54	162.854	0.000771606	0.00312	-0.00416	0.00366	0.00288	0.00236	0.00108	0.00603	0.00503
	1629.04	162.904	0.000923282	0.00282	-0.0037	0.00394	0.00221	0.00123	0.00119	0.00563	0.00518
	1629.54	162.954	0.000433078	0.00318	-0.00329	0.00465	0.00168	-0.000245681	0.00108	0.00522	0.00504
	1630.04	163.004	0.000276568	0.00372	-0.0026	0.0048	0.00133	-0.000413084	0.0014	0.00569	0.00427
	1630.54	163.054	0.000719089	0.00351	-0.00169	0.00506	0.00111	-0.000348924	0.00162	0.00543	0.00347
	1631.04	163.104	0.00124	0.00305	-0.00261	0.00492	1.80038e-05	-3.35766e-05	0.00139	0.00462	0.00302
	1631.54	163.154	0.00142	0.00232	-0.00383	0.00561	-0.00139	-0.000512243	0.00101	0.00412	0.00216
	1632.04	163.204	0.00142	0.00231	-0.00402	0.00661	-0.00188	-0.000662549	0.000443133	0.00365	0.00249
	1632.54	163.254	0.00121	0.00237	-0.00395	0.00687	-0.00189	-0.001	0.000205753	0.00294	0.00318
	1633.04	163.304	0.000899128	0.00215	-0.00332	0.00706	-0.00163	-0.00114	0.00065613	0.00293	0.00381
	1633.54	163.354	0.000458342	0.00137	-0.00277	0.00718	-0.00157	-0.000994092	0.000175682	0.00349	0.00449
	1634.04	163.404	-0.00029729	0.00164	-0.00224	0.00636	-0.00118	-0.00169	-8.83354e-06	0.0032	0.00452
	1634.54	163.454	-0.000153838	0.00172	-0.00172	0.00615	-0.000930228	-0.00199	-0.00129	0.00266	0.00353
	1635.04	163.504	3.63361e-05	0.00144	-0.00148	0.00578	-0.00133	-0.00117	-0.00223	0.00227	0.00159
	1635.54	163.554	-0.00113	0.00201	-0.00159	0.00547	-0.00156	-0.00175	-0.00226	0.00135	0.0012
	1636.04	163.604	-0.00173	0.00214	-0.00138	0.00551	-0.00155	-0.00199	-0.00144	0.00105	0.00076877
	1636.54	163.654	-0.00183	0.00156	-0.00149	0.00616	-0.00121	-0.00283	-0.000593531	0.000287927	0.000815059
	1637.04	163.704	-0.00188	0.00113	-0.00132	0.00707	5.35444e-05	-0.00231	-3.85357e-05	-2.7524e-05	0.00162
	1637.54	163.754	-0.00206	0.000539889	-0.00073191	0.00731	-0.000101479	-0.00165	-6.50125e-06	-0.000617737	0.00248
	1638.04	163.804	-0.00157	0.000140194	-0.0008963	0.00693	0.000184375	-0.00159	-0.000440651	-0.000490097	0.00331
	1638.54	163.854	-0.000944094	0.000647445	-0.000586008	0.00618	0.000480375	-0.0014	-0.000522381	-0.00103	0.00306
	1639.04	163.904	-0.000629241	0.000850389	-0.000440734	0.00584	0.00054523	-0.0012	-0.000764036	-0.00115	0.00237
	1639.54	163.954	-0.000433599	0.00103	0.000188867	0.00547	0.00028488	2.96263e-05	-0.000881163	-0.00139	0.0022
	1640.03	164.003	0.000102561	0.00102	0.000305237	0.00486	-1.74491e-05	0.000471181	-0.000765747	-0.00133	0.00203
	1640.53	164.053	0.000610451	0.00112	2.58198e-05	0.00504	-0.0002183	0.000444883	0.00026956	-0.000505942	0.00173
	1641.03	164.103	0.00142	0.00169	-0.000268989	0.00569	0.000110961	0.000732439	9.36141e-05	0.000208888	0.00164
	1641.53	164.153	0.00198	0.00154	-0.000802545	0.00598	0.000168433	0.00101	-0.000196165	0.000767356	0.00337
	1642.03	164.203	0.00201	0.00133	-0.000558936	0.00563	0.000466017	0.0016	0.000152275	0.000880794	0.00502
	1642.53	164.253	0.0025	0.00132	-7.73808e-05	0.00551	0.00136	0.00212	0.00115	-3.06219e-06	0.00557
	1643.03	164.303	0.00271	0.00124	-0.000595041	0.0056	0.00159	0.00244	0.00211	4.19946e-05	0.00605
	1643.53	164.353	0.00236	0.00135	-0.00145	0.00516	0.00143	0.00238	0.00281	0.000303105	0.00603
	1644.03	164.403	0.0018	0.000999584	-0.00191	0.00392	0.000912083	0.00176	0.00234	3.2888e-05	0.00587
	1644.53	164.453	0.00135	0.000581646	-0.0017	0.00389	0.00103	0.00184	0.00183	0.000100994	0.00637
	1645.03	164.503	0.00114	0.00106	-0.00112	0.00366	0.00155	0.00196	0.00244	0.000680436	0.00634
	1645.53	164.553	0.00106	0.00138	-0.00097259	0.00308	0.00195	0.00201	0.00335	0.00225	0.00647
	1646.03	164.603	0.000962951	0.00149	-0.000431634	0.00315	0.00169	0.00266	0.00413	0.00366	0.00629
	1646.53	164.653	0.00108	0.0011	-0.000534845	0.00267	0.00102	0.0025	0.00477	0.00421	0.00629
	1647.03	164.703	0.000963935	0.000523734	-0.000365188	0.00243	-7.36396e-05	0.00231	0.00525	0.00418	0.00699
	1647.53	164.753	0.000630322	-0.000102681	0.000602588	0.00242	-0.000455861	0.00243	0.00645	0.00367	0.00743
	1648.03	164.803	0.000384712	-0.00151	0.000343882	0.00194	-0.00105	0.0028	0.00658	0.00325	0.00667
	1648.53	164.853	0.000664356	-0.00198	-0.00102	0.00116	-0.000438933	0.00294	0.00577	0.00303	0.00512
	1649.03	164.903	0.000557213	-0.00201	-0.000967214	0.000381734	-0.000262267	0.00309	0.00576	0.00282	0.00469
	1649.53	164.953	0.000600464	-0.00223	-0.000814189	0.000296705	0.00028614	0.00398	0.00614	0.00266	0.00437
	1650.03	165.003	0.000918155	-0.00261	-0.00151	2.86079e-05	0.00064395	0.00415	0.00572	0.00253	0.00376
	1650.53	165.053	0.000551121	-0.00255	-0.00145	-0.000346612	0.00138	0.004	0.00532	0.00319	0.00375
	1651.03	165.103	0.000497603	-0.0026	-0.00129	-0.000531816	0.00141	0.00451	0.00688	0.00332	0.00367
	1651.53	165.153	0.000444271	-0.00268	-0.00082337	-0.000988946	0.002	0.00404	0.00807	0.00341	0.00342
	1652.03	165.203	0.000426745	-0.00296	-8.46653e-05	-0.00123	0.00222	0.00315	0.00806	0.00347	0.00245
	1652.53	165.253	0.000266332	-0.00288	-0.000391329	-0.000189039	0.00266	0.0027	0.00766	0.00291	0.00214
	1653.03	165.303	-0.000163348	-0.00272	-0.00082669	0.000497553	0.00229	0.00218	0.007	0.0027	0.00256
	1653.53	165.353	-0.000866404	-0.00323	-0.00156	0.000855668	0.00219	0.00162	0.00618	0.00272	0.00368
	1654.03	165.403	-0.00152	-0.00392	-0.00149	0.00161	0.00241	0.00134	0.00587	0.00284	0.00383
	1654.53	165.453	-0.0016	-0.00444	-0.0024	0.00255	0.00213	0.00215	0.0057	0.00304	0.0033
	1655.03	165.503	-0.00122	-0.00522	-0.00337	0.00327	0.00221	0.00291	0.00582	0.00264	0.00276
	1655.53	165.553	-0.000786382	-0.00564	-0.00434	0.00366	0.00215	0.00277	0.00585	0.00243	0.0021
	1656.03	165.603	-0.00117	-0.00601	-0.00452	0.00357	0.00169	0.00303	0.00597	0.00226	0.00193
	1656.53	165.653	-0.00158	-0.00562	-0.00327	0.00326	0.0019	0.00302	0.00577	0.00261	0.00216
	1657.02	165.702	-0.00195	-0.005	-0.00193	0.00363	0.00277	0.00319	0.00523	0.00278	0.00278
	1657.52	165.752	-0.00202	-0.00449	-0.0017	0.00335	0.00415	0.00317	0.00461	0.00303	0.00176
	1658.02	165.802	-0.0022	-0.00505	-0.00174	0.00327	0.00526	0.00253	0.0036	0.00344	0.00211
	1658.52	165.852	-0.00203	-0.00472	-0.00219	0.00308	0.00554	0.00208	0.00294	0.00303	0.00193
	1659.02	165.902	-0.00198	-0.00368	-0.00272	0.00299	0.00577	0.00125	0.00275	0.00207	0.00113
	1659.52	165.952	-0.00126	-0.0043	-0.00327	0.00434	0.0059	0.000554314	0.00198	0.00197	5.84204e-05
	1660.02	166.002	-0.00114	-0.00426	-0.00363	0.00528	0.0062	7.5667e-05	0.00189	0.00225	-0.000112074
	1660.52	166.052	-0.00131	-0.00429	-0.00357	0.00594	0.00647	-0.000216015	0.00194	0.00306	0.000349944
	1661.02	166.102	-0.000903961	-0.00452	-0.00348	0.00659	0.00644	0.000762577	0.00133	0.00339	-0.00043122
	1661.52	166.152	-0.000837951	-0.00463	-0.00397	0.00701	0.00646	0.000948537	0.000757863	0.0038	-0.000208098
	1662.02	166.202	-0.000739687	-0.00401	-0.00359	0.00707	0.00663	0.00162	-0.00073271	0.00328	0.000408104
	1662.52	166.252	-0.000582606	-0.00364	-0.00339	0.00749	0.00577	0.00163	-0.00207	0.00252	3.19531e-05
	1663.02	166.302	-0.000372731	-0.00323	-0.00341	0.00735	0.00591	0.00158	-0.00357	0.00209	-0.000111782
	1663.52	166.352	-0.000259161	-0.00311	-0.00308	0.00533	0.00691	0.00146	-0.00575	0.0022	-6.26869e-05
	1664.02	166.402	-5.94756e-05	-0.00327	-0.00319	0.004	0.00736	0.00181	-0.00802	0.00303	0.00043189
	1664.52	166.452	0.000485952	-0.00347	-0.00348	0.0027	0.00748	0.00161	-0.00915	0.0038	0.00126
	1665.02	166.502	0.000657274	-0.0038	-0.00405	0.00208	0.00752	0.000983969	-0.01032	0.00443	0.00118
	1665.52	166.552	0.000830125	-0.00328	-0.00477	0.00222	0.00741	0.00122	-0.01011	0.00475	0.00177
	1666.02	166.602	0.000637243	-0.00267	-0.00518	0.00279	0.00792	0.00169	-0.00995	0.00444	0.00245
	1666.52	166.652	0.000373273	-0.00201	-0.00504	0.00239	0.00817	0.00103	-0.00847	0.00416	0.00272
	1667.02	166.702	-0.000687629	-0.00139	-0.00433	0.00248	0.00777	0.000715666	-0.00641	0.00374	0.00231
	1667.52	166.752	-0.00114	-0.000760012	-0.0038	0.00318	0.00762	0.000410357	-0.00477	0.00261	0.00245
	1668.02	166.802	-0.00211	-0.00125	-0.00304	0.00332	0.00751	-0.000121397	-0.00471	0.00239	0.00257
	1668.52	166.852	-0.00235	-0.00107	-0.00214	0.00313	0.00738	0.000343083	-0.00537	0.0022	0.00235
	1669.02	166.902	-0.00246	-0.0015	-0.00112	0.00307	0.00668	0.000248823	-0.00607	0.00182	0.00221
	1669.52	166.952	-0.00228	-0.00153	-0.000290152	0.00306	0.00628	0.000515199	-0.00597	0.00211	0.00212
	1670.02	167.002	-0.00186	-0.00109	-0.000555274	0.0024	0.00589	0.000152055	-0.00494	0.00218	0.00212
	1670.52	167.052	-0.00207	-0.000328239	-0.00138	0.00232	0.00511	-0.000345076	-0.00361	0.00242	0.00261
	1671.02	167.102	-0.00251	-2.3172e-05	-0.00122	0.00191	0.00414	-0.000346639	-0.00266	0.00217	0.00174
	1671.52	167.152	-0.00269	0.000394306	-0.000604243	0.00185	0.00359	-0.000629733	-0.00221	0.00183	0.00171
	1672.02	167.202	-0.00322	0.000840358	-0.000180687	0.0022	0.00327	-0.000695477	-0.00196	0.00192	0.0014
	1672.52	167.252	-0.00321	0.000608276	0.000143991	0.00196	0.00396	-0.00039082	-0.00126	0.00187	0.00061241
	1673.02	167.302	-0.00366	0.00113	-0.00016163	0.00118	0.00415	-0.000868076	-0.000271247	0.0019	0.000589993
	1673.52	167.352	-0.00355	0.00191	-0.000250393	0.00115	0.00479	-0.0015	0.000396629	0.00205	0.00116
	1674.01	167.401	-0.00352	0.00184	0.000711789	0.00121	0.00508	-0.00184	0.00123	0.00232	0.00241
	1674.51	167.451	-0.00356	0.0018	0.00144	0.00169	0.00441	-0.00136	0.0025	0.00207	0.00269
	1675.01	167.501	-0.00399	0.00175	0.00215	0.00243	0.00419	-0.00148	0.00348	0.00167	0.00222
	1675.51	167.551	-0.00441	0.00201	0.00272	0.00266	0.00364	-0.00158	0.0046	0.000675349	0.00207
	1676.01	167.601	-0.0048	0.00195	0.00196	0.00291	0.00251	-0.00191	0.00529	0.000240042	0.00211
	1676.51	167.651	-0.00518	0.00235	0.00223	0.00382	0.00184	-0.00182	0.00496	0.000158609	0.0017
	1677.01	167.701	-0.00576	0.00237	0.0016	0.00462	0.00112	-0.00198	0.00466	0.000126187	0.00204
	1677.51	167.751	-0.00632	0.00171	0.000246656	0.00556	-2.28488e-05	-0.0021	0.0052	-0.000202838	0.00278
	1678.01	167.801	-0.00632	0.00152	-0.000501784	0.00525	-0.00106	-0.00142	0.00609	0.000200409	0.00249
	1678.51	167.851	-0.0062	0.0012	-0.000123822	0.00477	-0.00113	-0.0014	0.00722	0.000259267	0.00289
	1679.01	167.901	-0.00596	0.000856388	-0.000488792	0.00534	-0.000990995	-0.001	0.00784	-0.00033738	0.00318
	1679.51	167.951	-0.00562	0.00147	-0.00116	0.00587	-0.00132	-0.000523731	0.008	-0.000669196	0.00311
	1680.01	168.001	-0.00591	0.00261	-0.00108	0.00575	-0.00159	-0.000252769	0.00784	-0.00031313	0.0038
	1680.51	168.051	-0.00604	0.00302	-0.00082235	0.00523	-0.00167	0.000409652	0.00762	0.00102	0.00428
	1681.01	168.101	-0.00608	0.00347	0.000819241	0.00527	-0.00143	0.00153	0.00733	0.00157	0.00424
	1681.51	168.151	-0.00561	0.00441	0.00123	0.0057	-0.00111	0.00122	0.00713	0.00235	0.0047
	1682.01	168.201	-0.00507	0.0041	0.00116	0.00615	-0.00144	0.000227918	0.00661	0.00221	0.00486
	1682.51	168.251	-0.00466	0.00387	0.000717899	0.00541	-0.0014	-0.000369384	0.0059	0.00143	0.00425
	1683.01	168.301	-0.00476	0.00356	-5.27413e-05	0.00495	-0.0016	0.000200862	0.00589	0.000844579	0.00444
	1683.51	168.351	-0.00447	0.00383	-0.00104	0.00521	-0.00171	0.000973274	0.00546	0.00039265	0.00355
	1684.01	168.401	-0.00422	0.00315	-0.00159	0.00587	-0.00159	0.00193	0.00476	-0.000504014	0.00267
	1684.51	168.451	-0.00398	0.00234	-0.00205	0.00595	-0.00139	0.00268	0.00434	-7.01164e-05	0.00265
	1685.01	168.501	-0.00402	0.00299	-0.00208	0.00506	-0.00118	0.00304	0.00393	0.000537833	0.00388
	1685.51	168.551	-0.00402	0.00296	-0.00162	0.00462	-0.00159	0.00395	0.00283	0.0017	0.00406
	1686.01	168.601	-0.00445	0.00235	-0.00142	0.00403	-0.00128	0.00471	0.00086487	0.0025	0.00363
	1686.51	168.651	-0.00483	0.00145	-0.00136	0.00354	-0.000990166	0.00535	-0.000362394	0.00374	0.00389
	1687.01	168.701	-0.0056	0.00101	-0.00108	0.00321	-0.000205921	0.00544	-0.00235	0.00463	0.00364
	1687.51	168.751	-0.00622	0.000497836	-0.00147	0.00237	0.000885335	0.00564	-0.00403	0.00464	0.00268
	1688.01	168.801	-0.0065	0.000351357	-0.00187	0.000440321	0.0019	0.00613	-0.00529	0.00483	0.00314
	1688.51	168.851	-0.00659	-0.000267113	-0.00227	-0.00106	0.0026	0.00654	-0.0058	0.00565	0.00383
	1689.01	168.901	-0.00618	-7.5132e-05	-0.00196	-0.000666764	0.00277	0.00659	-0.00515	0.00637	0.00389
	1689.51	168.951	-0.0058	-0.000448314	-0.00212	0.00029708	0.00192	0.00649	-0.00371	0.00629	0.00283
	1690.01	169.001	-0.00601	-0.00062059	-0.00239	0.00135	-0.000593196	0.00716	-0.00225	0.0064	0.00281
	1690.51	169.051	-0.00618	9.92228e-05	-0.00287	0.00144	-0.00144	0.00769	-0.00155	0.00679	0.00291
	1691	169.1	-0.00642	0.000530781	-0.00273	0.00138	-0.00127	0.0075	-0.00224	0.00658	0.0032
	1691.5	169.15	-0.00638	0.00037162	-0.00114	0.00139	-0.000879673	0.00779	-0.00326	0.00625	0.00307
	1692	169.2	-0.00663	-0.000185899	6.56529e-05	0.00138	-0.00111	0.00803	-0.00483	0.00685	0.00297
	1692.5	169.25	-0.00659	-0.000900511	0.000685286	0.00106	-0.000648375	0.00858	-0.0056	0.00692	0.00296
	1693	169.3	-0.00672	-0.000854101	0.00139	0.000261018	0.000268082	0.00873	-0.00634	0.00829	0.0027
	1693.5	169.35	-0.00688	-0.000335497	0.000975141	0.000565817	0.00098538	0.00859	-0.00699	0.00911	0.00266
	1694	169.4	-0.00754	-0.000210489	0.00080402	0.000311353	0.00167	0.00784	-0.00686	0.00929	0.00183
	1694.5	169.45	-0.00737	0.000811036	0.00108	0.000468151	0.00336	0.00744	-0.00606	0.00934	0.00129
	1695	169.5	-0.00753	0.00123	0.000972209	0.00145	0.00502	0.00632	-0.00533	0.01004	0.00114
	1695.5	169.55	-0.00806	0.00164	0.00128	0.00215	0.00558	0.00588	-0.00512	0.01028	0.00145
	1696	169.6	-0.00831	0.00152	0.00137	0.00209	0.00584	0.00634	-0.00457	0.0101	0.000813181
	1696.5	169.65	-0.00781	0.000898055	0.00139	0.00229	0.00607	0.00553	-0.00456	0.01006	0.00126
	1697	169.7	-0.0075	0.00116	0.001	0.00167	0.00659	0.00495	-0.00397	0.01043	0.000542057
	1697.5	169.75	-0.00714	0.00114	0.00107	0.000755577	0.00767	0.00478	-0.00335	0.01112	0.000561866
	1698	169.8	-0.00727	0.00111	0.0018	0.00041748	0.0085	0.00416	-0.00334	0.01156	0.000588764
	1698.5	169.85	-0.00694	0.000557668	0.00216	0.000146528	0.00898	0.00377	-0.00355	0.01229	3.58875e-05
	1699	169.9	-0.00612	0.000552161	0.00211	0.000434155	0.00883	0.00349	-0.00414	0.01297	-0.000385884
	1699.5	169.95	-0.00565	0.000332633	0.00232	0.00153	0.00844	0.00311	-0.00412	0.013	-0.00165
	1700	170	-0.00568	-0.001	0.00188	0.00158	0.00834	0.00286	-0.0045	0.01271	-0.00261
	1700.5	170.05	-0.0058	-0.000981897	0.000373929	0.00107	0.00819	0.00237	-0.00506	0.01212	-0.00228
	1701	170.1	-0.00568	-0.000747044	-0.000287537	0.00107	0.00902	0.0031	-0.00465	0.01282	-0.00216
	1701.5	170.15	-0.00508	-0.000701728	0.000416922	0.00176	0.00963	0.00438	-0.0041	0.01262	-0.00226
	1702	170.2	-0.00497	-0.00059542	-0.000175843	0.00154	0.00972	0.00386	-0.00363	0.01296	-0.00147
	1702.5	170.25	-0.00525	-0.000433207	8.30688e-05	0.00121	0.00956	0.00362	-0.00288	0.01301	-0.00183
	1703	170.3	-0.00529	0.0003257	0.000147353	0.000157459	0.01001	0.00448	-0.00236	0.01322	-0.000930916
	1703.5	170.35	-0.00565	0.000729144	-0.000254302	-0.000370657	0.00988	0.00452	-0.00294	0.01333	0.00116
	1704	170.4	-0.00581	0.000823644	-0.000905256	7.2404e-05	0.00969	0.00475	-0.00456	0.01351	0.00184
	1704.5	170.45	-0.00586	0.00144	-0.000317384	-0.000251705	0.00914	0.00466	-0.00562	0.01388	0.000423339
	1705	170.5	-0.00573	0.00111	0.000491913	-0.000698414	0.00929	0.00441	-0.00568	0.01427	0.000110747
	1705.5	170.55	-0.00536	0.000566117	0.000135104	-0.000880795	0.01029	0.00413	-0.00534	0.01396	-0.000641349
	1706	170.6	-0.00456	0.000916276	-0.000134685	-0.00111	0.01102	0.00376	-0.00468	0.01332	-0.00157
	1706.5	170.65	-0.00428	0.000788545	-0.000686128	-0.00208	0.01088	0.00315	-0.00451	0.01249	-0.00187
	1707	170.7	-0.00421	0.000712946	-0.0021	-0.00275	0.01057	0.00321	-0.00474	0.01179	-0.00151
	1707.5	170.75	-0.00423	0.0012	-0.00296	-0.0029	0.01154	0.00412	-0.00429	0.01138	-0.00196
	1707.99	170.799	-0.00449	0.00111	-0.00387	-0.0019	0.01189	0.00552	-0.00377	0.01175	-0.00226
	1708.49	170.849	-0.00471	0.000567721	-0.00406	-0.000782202	0.01183	0.00614	-0.00365	0.01214	-0.00195
	1708.99	170.899	-0.00484	0.000748559	-0.00342	-0.000537615	0.0118	0.00663	-0.00322	0.01306	-0.000356216
	1709.49	170.949	-0.00515	0.00126	-0.00278	-0.000982908	0.01088	0.00649	-0.00252	0.01404	0.000156441
	1709.99	170.999	-0.00577	0.00082005	-0.00225	-0.00165	0.01051	0.00722	-0.00215	0.01512	-0.000140622
	1710.49	171.049	-0.006	-0.000627009	-0.00216	-0.00208	0.01052	0.00803	-0.00229	0.01525	-0.000564771
	1710.99	171.099	-0.00655	-0.002	-0.00308	-0.00301	0.01062	0.0081	-0.00271	0.01538	-2.15289e-06
	1711.49	171.149	-0.00669	-0.00199	-0.00362	-0.00352	0.01075	0.00841	-0.00253	0.01453	0.000473947
	1711.99	171.199	-0.00658	-0.00143	-0.00363	-0.00402	0.01068	0.0084	-0.00304	0.01219	-0.000303717
	1712.49	171.249	-0.00556	-0.00081136	-0.00382	-0.00433	0.00995	0.00848	-0.00279	0.01059	-8.68304e-05
	1712.99	171.299	-0.00432	-0.000671148	-0.00398	-0.00428	0.00846	0.00899	-0.00206	0.01086	0.00047024
	1713.49	171.349	-0.00327	-0.000719241	-0.00428	-0.00366	0.00754	0.00921	-0.00223	0.0116	0.000516778
	1713.99	171.399	-0.0027	-0.000306252	-0.00384	-0.00326	0.00672	0.00921	-0.00234	0.01229	0.000299402
	1714.49	171.449	-0.00294	0.000188767	-0.00382	-0.00276	0.00506	0.0105	-0.00286	0.01156	0.00148
	1714.99	171.499	-0.00355	0.000747162	-0.00386	-0.00228	0.00389	0.011	-0.0037	0.01092	0.00319
	1715.49	171.549	-0.00361	0.000366484	-0.00378	-0.00183	0.00465	0.01171	-0.00473	0.01044	0.00292
	1715.99	171.599	-0.00366	-0.000262617	-0.00274	-0.00112	0.00543	0.01182	-0.00488	0.01007	0.00341
	1716.49	171.649	-0.00416	-0.00136	-0.002	-0.000637124	0.00636	0.01172	-0.00435	0.01038	0.0033
	1716.99	171.699	-0.00445	-0.0012	-0.00175	-0.00112	0.00731	0.01146	-0.00393	0.01022	0.00297
	1717.49	171.749	-0.00447	-0.000793077	-0.0018	-0.00138	0.00824	0.01158	-0.0031	0.00963	0.00321
	1717.99	171.799	-0.00425	-0.000306087	-0.00202	-0.00104	0.00945	0.01061	-0.00376	0.00892	0.00338
	1718.49	171.849	-0.00373	-0.000356714	-0.00284	-4.91871e-05	0.00968	0.00985	-0.00497	0.0081	0.00293
	1718.99	171.899	-0.0026	0.000138157	-0.00343	0.000444395	0.00972	0.00956	-0.00511	0.0076	0.00318
	1719.49	171.949	-0.00146	0.000111547	-0.00422	0.00096275	0.01	0.00827	-0.00498	0.00762	0.00446
	1719.99	171.999	-0.000985473	-0.00015506	-0.0044	0.00139	0.00977	0.0074	-0.00512	0.00812	0.0046
	1720.49	172.049	-0.000535103	0.000282635	-0.00456	0.000877015	0.00972	0.00791	-0.00486	0.00818	0.00395
	1720.99	172.099	7.96278e-05	0.000298512	-0.00442	0.000746587	0.01024	0.00852	-0.00415	0.00964	0.00256
	1721.49	172.149	0.000994141	-7.46364e-05	-0.00368	0.000967425	0.01078	0.00867	-0.00412	0.01117	0.00191
	1721.99	172.199	0.00112	0.000527725	-0.00293	0.000944458	0.01129	0.0091	-0.0039	0.01251	0.00118
	1722.49	172.249	0.00133	-0.000506494	-0.00178	0.000897092	0.01143	0.00928	-0.00382	0.01334	0.00232
	1722.99	172.299	0.00145	-0.00111	-0.00122	0.00164	0.01089	0.00842	-0.00366	0.01325	0.00281
	1723.49	172.349	0.00214	-0.000668122	-0.00159	0.00214	0.01055	0.00825	-0.00328	0.01359	0.00233
	1723.99	172.399	0.0032	-0.000561773	-0.00186	0.0028	0.01083	0.00787	-0.00338	0.01335	0.00216
	1724.49	172.449	0.00306	-0.00138	-0.00165	0.0027	0.01107	0.00756	-0.00264	0.01291	0.00175
	1724.98	172.498	0.00263	-0.0015	-0.00192	0.00228	0.01126	0.00737	-0.00189	0.01284	0.0019
	1725.48	172.548	0.00257	-6.03923e-05	-0.00178	0.00248	0.01112	0.00746	-0.00104	0.01314	0.00221
	1725.98	172.598	0.00292	0.000672463	-0.000540703	0.00314	0.01069	0.00813	0.000614092	0.01365	0.00151
	1726.48	172.648	0.00259	0.000884229	-0.000458747	0.00348	0.00934	0.00763	-6.41122e-06	0.01392	0.00234
	1726.98	172.698	0.00173	0.000962771	-0.000606072	0.00281	0.00904	0.00697	-0.00215	0.01494	0.00259
	1727.48	172.748	0.00145	0.000425499	-0.00115	0.00233	0.00878	0.00704	-0.00393	0.01572	0.00245
	1727.98	172.798	0.00158	0.000626306	-0.00111	0.00233	0.00863	0.00715	-0.00546	0.01574	0.00225
	1728.48	172.848	0.00123	0.000370921	-0.000572023	0.00285	0.0083	0.00699	-0.0067	0.01614	0.000865362
	1728.98	172.898	0.00116	0.000184968	-0.000302799	0.00389	0.00806	0.00651	-0.0064	0.01614	-0.00172
	1729.48	172.948	0.00107	-0.000530559	8.4945e-05	0.00359	0.00831	0.00559	-0.00473	0.01635	-0.00324
	1729.98	172.998	0.0009604	-0.000607396	-0.000105387	0.00345	0.00953	0.0052	-0.003	0.0159	-0.00353
	1730.48	173.048	0.000802051	-0.000384926	-0.0011	0.00346	0.01055	0.00504	-0.00183	0.01537	-0.00295
	1730.98	173.098	0.000417214	0.000625628	-0.000704945	0.00331	0.00993	0.00499	-0.000571631	0.01554	-0.00289
	1731.48	173.148	-0.000341906	0.00105	3.73774e-05	0.00364	0.00917	0.00566	-0.00042356	0.01535	-0.0023
	1731.98	173.198	-0.000779705	0.00105	-0.000167885	0.00381	0.00886	0.00656	-0.000309426	0.0155	-0.000633064
	1732.48	173.248	-0.00123	0.00103	0.000724788	0.00374	0.00858	0.00717	5.16281e-05	0.01531	-0.00146
	1732.98	173.298	-0.00171	0.000510352	0.00159	0.00353	0.00793	0.00737	8.82554e-05	0.0157	-0.0024
	1733.48	173.348	-0.00158	0.000602186	0.00231	0.00244	0.00872	0.00697	-0.000353543	0.01596	-0.00121
	1733.98	173.398	-0.000887159	0.000347289	0.00225	0.00128	0.00897	0.00634	-0.000660684	0.01545	-0.000601727
	1734.48	173.448	-0.000152163	-0.000345398	0.00174	0.000339942	0.00897	0.00647	-0.000201776	0.01403	-0.00239
	1734.98	173.498	0.000230938	-0.000456866	0.00156	-0.000205119	0.0093	0.00733	-0.000424512	0.01358	-0.00357
	1735.48	173.548	0.000594916	0.00025789	0.00116	-0.000609372	0.00962	0.00735	-0.00102	0.01214	-0.00389
	1735.98	173.598	0.000633366	0.00163	0.000726467	-0.000556218	0.00964	0.00745	-0.000641229	0.01156	-0.00442
	1736.48	173.648	0.00111	0.00293	0.000434936	-0.000306424	0.01002	0.00804	-0.000389332	0.01038	-0.00449
	1736.98	173.698	0.00113	0.00347	0.000678918	-0.000103426	0.01	0.00844	-4.12195e-05	0.01051	-0.00457
	1737.48	173.748	0.00119	0.00325	0.000610572	0.000146907	0.00944	0.00786	0.000571312	0.01145	-0.00355
	1737.98	173.798	0.000336981	0.0035	0.0011	0.000748102	0.00887	0.00837	0.000806374	0.012	-0.00231
	1738.48	173.848	-0.000777336	0.00409	0.00187	0.000876248	0.0083	0.00856	0.000399351	0.01188	-0.00207
	1738.98	173.898	-0.00132	0.00389	0.00256	0.000603755	0.00822	0.0094	0.000145042	0.01091	-0.00225
	1739.48	173.948	-0.00125	0.00369	0.00204	0.000458552	0.00819	0.01014	5.20002e-05	0.00871	-0.00321
	1739.98	173.998	-0.00048839	0.00336	0.00167	0.000183004	0.00841	0.00946	0.000352332	0.00705	-0.0051
	1740.48	174.048	0.000384701	0.00332	0.00119	-0.000198531	0.00871	0.00923	0.000511077	0.0073	-0.00645
	1740.98	174.098	0.00088294	0.0044	0.000608029	-0.000699091	0.00912	0.00878	-0.000498531	0.00822	-0.00538
	1741.48	174.148	0.00192	0.00558	0.000331982	-0.00121	0.00955	0.00912	-0.0007478	0.00887	-0.00421
	1741.97	174.197	0.00294	0.00662	-3.00076e-06	-0.00149	0.01007	0.01014	-0.000916207	0.00957	-0.00363
	1742.47	174.247	0.0037	0.00699	-0.000423905	-0.000926104	0.00977	0.01031	-0.00201	0.01037	-0.00383
	1742.97	174.297	0.00478	0.00726	-0.000370021	-4.43877e-07	0.01023	0.00968	-0.00244	0.011	-0.00395
	1743.47	174.347	0.00559	0.00749	-0.000328824	0.000303134	0.01017	0.00971	-0.00119	0.01198	-0.00455
	1743.97	174.397	0.00596	0.00793	-0.000498549	-0.000202899	0.01046	0.00985	-0.000638863	0.01221	-0.00432
	1744.47	174.447	0.00611	0.00821	-0.000595074	-0.000573938	0.01117	0.00969	5.28068e-05	0.01182	-0.00479
	1744.97	174.497	0.00633	0.00851	-0.000158837	-0.00044668	0.01155	0.01028	0.000534267	0.01123	-0.00588
	1745.47	174.547	0.00642	0.00808	-0.000224165	-0.000773953	0.01227	0.011	0.00041512	0.01117	-0.00586
	1745.97	174.597	0.00639	0.00808	0.000490771	-0.000418544	0.01233	0.01105	-0.000277334	0.01148	-0.00438
	1746.47	174.647	0.00688	0.0084	0.00119	1.75564e-06	0.01244	0.01107	-0.00072332	0.01112	-0.00292
	1746.97	174.697	0.00682	0.00895	0.00138	-4.30489e-05	0.01211	0.01095	-0.00203	0.01099	-0.00125
	1747.47	174.747	0.00679	0.00886	0.000734932	-0.000297232	0.01179	0.01124	-0.003	0.01055	-0.000412333
	1747.97	174.797	0.00681	0.00939	-0.00031961	3.93564e-05	0.01238	0.01111	-0.00331	0.01087	-0.000772415
	1748.47	174.847	0.00695	0.01017	-0.00115	0.000231166	0.01291	0.01121	-0.00379	0.01202	-0.00166
	1748.97	174.897	0.0064	0.01075	-0.00145	0.00041068	0.01257	0.01054	-0.00455	0.01248	-0.00191
	1749.47	174.947	0.00602	0.01102	-0.000497239	0.000379053	0.01096	0.01005	-0.00462	0.01246	-0.00205
	1749.97	174.997	0.00593	0.0121	0.000565376	0.00135	0.01	0.0098	-0.00427	0.01196	-0.00196
	1750.47	175.047	0.00566	0.01268	0.00129	0.00217	0.00871	0.00982	-0.00442	0.01161	-0.00253
	1750.97	175.097	0.00498	0.01248	0.00167	0.00254	0.00798	0.00958	-0.00446	0.01161	-0.00302
	1751.47	175.147	0.00439	0.01146	0.00169	0.00238	0.00851	0.00894	-0.00566	0.01174	-0.00296
	1751.97	175.197	0.00419	0.0106	0.00136	0.00208	0.00949	0.00962	-0.0062	0.01122	-0.00297
	1752.47	175.247	0.0045	0.01023	0.000772189	0.00243	0.00974	0.01007	-0.00551	0.01076	-0.00269
	1752.97	175.297	0.00476	0.01041	0.00139	0.00246	0.01025	0.00974	-0.00408	0.0103	-0.00345
	1753.47	175.347	0.00458	0.00993	0.00129	0.00231	0.01143	0.00976	-0.00264	0.0101	-0.00255
	1753.97	175.397	0.00505	0.00988	0.000769158	0.00239	0.01209	0.00946	-0.00103	0.00915	-0.00269
	1754.47	175.447	0.00555	0.00977	0.00138	0.00181	0.01284	0.00889	-0.000205882	0.0082	-0.00229
	1754.97	175.497	0.00563	0.01054	0.00152	0.00142	0.01307	0.00913	0.000550382	0.0073	-0.0013
	1755.47	175.547	0.00588	0.01068	0.0019	0.00152	0.01255	0.00922	0.000798906	0.00754	0.00031311
	1755.97	175.597	0.00626	0.01019	0.00265	0.00168	0.01099	0.00966	0.000523625	0.00781	0.000919828
	1756.47	175.647	0.00687	0.00921	0.00271	0.00236	0.01031	0.00977	-0.000899766	0.00791	0.00134
	1756.97	175.697	0.00738	0.00898	0.00295	0.00213	0.00996	0.00952	-0.00122	0.00817	0.00182
	1757.47	175.747	0.00761	0.0088	0.00345	0.00137	0.00993	0.00862	-0.00112	0.00796	0.000354006
	1757.97	175.797	0.00742	0.00785	0.00411	0.000401653	0.01095	0.00792	-0.000850616	0.00828	-0.000305476
	1758.47	175.847	0.00783	0.00816	0.00401	-0.000219115	0.01151	0.00725	-0.000708173	0.00724	-0.000174909
	1758.96	175.896	0.0081	0.00779	0.00358	1.19989e-05	0.01113	0.00739	-0.000465134	0.00571	-0.000990932
	1759.46	175.946	0.00757	0.0081	0.00342	0.000406242	0.01115	0.0074	-0.000132379	0.00484	-0.00154
	1759.96	175.996	0.00711	0.00859	0.00347	2.8585e-05	0.01083	0.007	-0.000108426	0.00472	-0.000104891
	1760.46	176.046	0.00711	0.00868	0.00287	-0.000313883	0.01141	0.00702	0.000226254	0.00525	0.00176
	1760.96	176.096	0.00677	0.00838	0.00272	0.00016043	0.01103	0.00702	0.000343342	0.00565	0.00227
	1761.46	176.146	0.00614	0.00754	0.00275	-0.000391733	0.00977	0.00731	-0.000572932	0.00492	0.00225
	1761.96	176.196	0.00549	0.00699	0.00315	-0.000665636	0.00877	0.00753	-0.000694797	0.00424	0.000907589
	1762.46	176.246	0.00602	0.00721	0.00419	-0.00103	0.00773	0.00746	-0.000804511	0.00345	-0.000992569
	1762.96	176.296	0.00614	0.00776	0.00509	-0.00122	0.00794	0.0084	-0.00147	0.00313	-0.0024
	1763.46	176.346	0.00671	0.00728	0.00514	-0.00172	0.00863	0.00909	-0.00192	0.00386	-0.00422
	1763.96	176.396	0.00779	0.00695	0.00451	-0.00187	0.01029	0.00969	-0.00174	0.00402	-0.00443
	1764.46	176.446	0.00844	0.00716	0.0036	-0.00251	0.01129	0.00907	-0.00127	0.00434	-0.00359
	1764.96	176.496	0.00916	0.00721	0.00397	-0.00293	0.01152	0.00813	-0.00136	0.00537	-0.00312
	1765.46	176.546	0.00912	0.00722	0.00387	-0.0026	0.01144	0.00826	-0.00129	0.00705	-0.00222
	1765.96	176.596	0.0089	0.00769	0.00462	-0.00231	0.01162	0.00883	-0.00156	0.00763	-0.00134
	1766.46	176.646	0.00881	0.00793	0.00505	-0.0022	0.01206	0.00961	-0.0009184	0.00759	-0.00126
	1766.96	176.696	0.00844	0.00817	0.00508	-0.00209	0.01278	0.01001	-0.000960247	0.00749	-0.00189
	1767.46	176.746	0.00854	0.00782	0.00477	-0.00185	0.01313	0.01	-0.00154	0.00744	-0.00317
	1767.96	176.796	0.00871	0.00747	0.00454	-0.00177	0.01282	0.01025	-0.000671696	0.0076	-0.00303
	1768.46	176.846	0.00806	0.00712	0.00495	-0.0022	0.01304	0.01017	-0.000385937	0.00677	-0.00402
	1768.96	176.896	0.008	0.00776	0.00455	-0.00227	0.01389	0.00994	-0.00139	0.00586	-0.0033
	1769.46	176.946	0.00846	0.00862	0.00428	-0.0015	0.01429	0.0098	-0.0018	0.00572	-0.00264
	1769.96	176.996	0.00874	0.00864	0.00398	-0.00151	0.01455	0.0099	-0.00265	0.00626	-0.00239
	1770.46	177.046	0.0084	0.00893	0.00423	-0.00141	0.01512	0.01083	-0.00417	0.00752	-0.00178
	1770.96	177.096	0.00792	0.0099	0.00434	-0.00122	0.01478	0.01142	-0.00475	0.0085	-0.00103
	1771.46	177.146	0.00822	0.00985	0.00408	-0.000932108	0.0143	0.01184	-0.00463	0.00988	-0.00139
	1771.96	177.196	0.00807	0.01026	0.00408	-0.000569703	0.01405	0.01218	-0.00495	0.01041	-0.00222
	1772.46	177.246	0.00791	0.00992	0.00411	-9.93183e-05	0.01453	0.01164	-0.00487	0.01074	-0.00337
	1772.96	177.296	0.00788	0.01035	0.00461	0.000633486	0.01446	0.01056	-0.00438	0.01137	-0.00498
	1773.46	177.346	0.00803	0.01127	0.00534	0.00152	0.01262	0.00989	-0.00434	0.01165	-0.00575
	1773.96	177.396	0.00818	0.01182	0.00692	0.00205	0.01126	0.00985	-0.00427	0.01134	-0.00587
	1774.46	177.446	0.00878	0.01186	0.00757	0.00226	0.01154	0.00973	-0.00444	0.01105	-0.0056
	1774.96	177.496	0.00931	0.01182	0.00755	0.00269	0.01268	0.00917	-0.00443	0.01045	-0.00533
	1775.46	177.546	0.00974	0.01143	0.00765	0.0028	0.01329	0.00934	-0.00455	0.0097	-0.0058
	1775.95	177.595	0.01005	0.01085	0.00743	0.00251	0.01473	0.01018	-0.00429	0.00954	-0.00431
	1776.45	177.645	0.01109	0.01083	0.00758	0.0019	0.01619	0.01039	-0.00401	0.00971	-0.00318
	1776.95	177.695	0.01176	0.0109	0.00775	0.00166	0.01646	0.01048	-0.00397	0.01021	-0.00212
	1777.45	177.745	0.01252	0.01123	0.00769	0.00176	0.01635	0.01	-0.0041	0.01111	-0.00194
	1777.95	177.795	0.01322	0.01174	0.00777	0.00153	0.01618	0.00874	-0.00417	0.01171	-0.00195
	1778.45	177.845	0.01337	0.01176	0.00796	0.00221	0.01586	0.00861	-0.00483	0.01181	-0.00161
	1778.95	177.895	0.01343	0.01158	0.00864	0.00232	0.01522	0.00883	-0.0057	0.0114	-0.00199
	1779.45	177.945	0.01338	0.01151	0.00896	0.00182	0.01462	0.00881	-0.00627	0.0108	-0.00133
	1779.95	177.995	0.01348	0.01179	0.00858	0.0023	0.01404	0.00902	-0.00641	0.01035	-0.000957038
	1780.45	178.045	0.01338	0.0115	0.0085	0.00291	0.01344	0.00828	-0.00691	0.01063	-0.00111
	1780.95	178.095	0.01342	0.01118	0.00881	0.00279	0.01309	0.00802	-0.00728	0.01103	-0.00095375
	1781.45	178.145	0.01369	0.01181	0.00892	0.00298	0.01381	0.00743	-0.00685	0.01083	-0.001
	1781.95	178.195	0.01386	0.01205	0.00956	0.00218	0.01447	0.00714	-0.00653	0.00994	-0.00155
	1782.45	178.245	0.01367	0.01203	0.00967	0.00137	0.01447	0.00646	-0.00693	0.00948	-0.00314
	1782.95	178.295	0.01331	0.01181	0.00967	0.00154	0.01443	0.00675	-0.00758	0.00865	-0.00526
	1783.45	178.345	0.01353	0.01213	0.00953	0.00238	0.01408	0.00711	-0.00876	0.00737	-0.00601
	1783.95	178.395	0.01342	0.01196	0.00837	0.00276	0.01467	0.0074	-0.00995	0.00662	-0.00582
	1784.45	178.445	0.01302	0.01228	0.00873	0.00267	0.01492	0.00722	-0.01043	0.00622	-0.00508
	1784.95	178.495	0.01352	0.01218	0.00888	0.0027	0.01468	0.00862	-0.01062	0.00722	-0.00541
	1785.45	178.545	0.01372	0.01204	0.00794	0.00285	0.0142	0.01067	-0.01113	0.00776	-0.00649
	1785.95	178.595	0.01305	0.01189	0.0077	0.00257	0.01268	0.01121	-0.0114	0.00763	-0.00823
	1786.45	178.645	0.013	0.01199	0.00821	0.00166	0.01269	0.01178	-0.01166	0.00788	-0.00985
	1786.95	178.695	0.01381	0.01159	0.00868	0.00128	0.0132	0.01235	-0.01107	0.00895	-0.01114
	1787.45	178.745	0.01451	0.01145	0.00915	0.000947819	0.01365	0.01245	-0.01074	0.00964	-0.0111
	1787.95	178.795	0.01405	0.01034	0.00882	0.000992817	0.01402	0.01268	-0.01055	0.00904	-0.00958
	1788.45	178.845	0.01399	0.00976	0.00831	0.00103	0.01448	0.01322	-0.00997	0.00909	-0.00862
	1788.95	178.895	0.01421	0.00996	0.00762	0.000869363	0.01546	0.01338	-0.01027	0.00837	-0.00839
	1789.45	178.945	0.01386	0.00987	0.00777	0.000184682	0.01523	0.01273	-0.01033	0.00771	-0.00886
	1789.95	178.995	0.01341	0.01055	0.00769	0.000721301	0.01473	0.01279	-0.01021	0.00812	-0.00963
	1790.45	179.045	0.01261	0.01131	0.0072	0.00132	0.01456	0.01356	-0.00977	0.00849	-0.0089
	1790.95	179.095	0.01206	0.01165	0.00777	0.00149	0.01477	0.01438	-0.00929	0.009	-0.00838
	1791.45	179.145	0.01183	0.01134	0.00696	0.00167	0.01441	0.01494	-0.00831	0.0097	-0.00781
	1791.95	179.195	0.01162	0.01103	0.00665	0.00215	0.01444	0.01524	-0.00753	0.00901	-0.00805
	1792.45	179.245	0.01163	0.01055	0.0071	0.00227	0.01461	0.01521	-0.00667	0.00888	-0.00836
	1792.94	179.294	0.01137	0.01101	0.00738	0.00228	0.01438	0.01414	-0.00638	0.00834	-0.00825
	1793.44	179.344	0.01143	0.01169	0.00757	0.00225	0.01493	0.01357	-0.00556	0.00734	-0.0081
	1793.94	179.394	0.01163	0.01287	0.00736	0.00275	0.01453	0.01418	-0.00496	0.00856	-0.00788
	1794.44	179.444	0.01145	0.01311	0.00709	0.00273	0.0138	0.01486	-0.00423	0.01042	-0.00807
	1794.94	179.494	0.01112	0.01223	0.00706	0.00273	0.01392	0.01524	-0.00345	0.01206	-0.00869
	1795.44	179.544	0.01123	0.0121	0.00736	0.0036	0.01378	0.01601	-0.00322	0.01329	-0.00879
	1795.94	179.594	0.01146	0.0122	0.00727	0.00416	0.01302	0.01538	-0.00201	0.01353	-0.00871
	1796.44	179.644	0.01216	0.0125	0.00815	0.00449	0.01279	0.01488	-0.000907796	0.01494	-0.00763
	1796.94	179.694	0.01215	0.01267	0.00862	0.00494	0.01307	0.01445	-0.000323627	0.01506	-0.00697
	1797.44	179.744	0.01233	0.01235	0.00848	0.00534	0.01299	0.01385	-0.00053539	0.01475	-0.0053
	1797.94	179.794	0.01292	0.01344	0.00835	0.00522	0.01218	0.01386	-0.000592967	0.01446	-0.00434
	1798.44	179.844	0.01337	0.01337	0.00847	0.00504	0.01207	0.01412	-0.000880221	0.01381	-0.00228
	1798.94	179.894	0.01349	0.01307	0.00864	0.00422	0.01345	0.01419	-0.000826574	0.01399	-0.00125
	1799.44	179.944	0.01351	0.01284	0.00851	0.00384	0.01413	0.01326	-0.000620273	0.01353	-0.000422562
	1799.94	179.994	0.01369	0.01183	0.00941	0.00331	0.01435	0.01236	-3.80341e-05	0.01298	0.000685
	1800.44	180.044	0.01395	0.01177	0.00992	0.00271	0.014	0.0117	0.000430474	0.01308	0.00124
	1800.94	180.094	0.01409	0.01215	0.00954	0.00218	0.01393	0.011	0.000733407	0.01362	0.00234
	1801.44	180.144	0.01461	0.01304	0.00999	0.0023	0.01341	0.01107	0.000977883	0.01402	0.00217
	1801.94	180.194	0.01511	0.01308	0.00971	0.00275	0.01301	0.01115	0.000712645	0.01497	0.00239
	1802.44	180.244	0.01559	0.01367	0.00879	0.00264	0.0129	0.0114	0.000451543	0.01612	0.00231
	1802.94	180.294	0.01537	0.01437	0.0092	0.00343	0.01311	0.01142	-2.96704e-05	0.01598	0.00114
	1803.44	180.344	0.01519	0.01443	0.01	0.00398	0.01342	0.01176	-0.000107211	0.01549	0.00125
	1803.94	180.394	0.01499	0.01461	0.01029	0.00352	0.0134	0.01194	0.000112867	0.01505	0.00115
	1804.44	180.444	0.01514	0.01554	0.00993	0.00386	0.01321	0.01201	0.000828852	0.01484	0.00013672
	1804.94	180.494	0.0152	0.01606	0.01016	0.00465	0.01349	0.01191	0.00127	0.0148	-0.000925551
	1805.44	180.544	0.01465	0.01609	0.01062	0.00438	0.01384	0.01224	0.00106	0.01613	-0.0009438
	1805.94	180.594	0.01467	0.01661	0.01114	0.00404	0.01445	0.0132	0.000345053	0.01719	-0.00015099
	1806.44	180.644	0.01471	0.01769	0.01086	0.00396	0.01461	0.0143	1.93085e-05	0.0173	-0.000483426
	1806.94	180.694	0.01472	0.01785	0.01068	0.00396	0.01408	0.01562	-0.000225976	0.0172	-0.00241
	1807.44	180.744	0.01492	0.01819	0.01045	0.00413	0.01387	0.01479	4.44507e-05	0.01697	-0.00333
	1807.94	180.794	0.01505	0.01868	0.01004	0.0043	0.01458	0.01398	-4.11964e-05	0.01554	-0.00356
	1808.44	180.844	0.0152	0.01897	0.00978	0.00439	0.01563	0.01339	-0.000555973	0.01544	-0.00248
	1808.94	180.894	0.01539	0.01869	0.00922	0.00426	0.01578	0.01244	2.3757e-05	0.01647	-0.00206
	1809.44	180.944	0.01555	0.01871	0.00994	0.00429	0.01507	0.01186	0.000702259	0.01788	-0.00224
	1809.93	180.993	0.0159	0.01854	0.00929	0.00465	0.01397	0.01181	0.000831503	0.01966	-0.00292
	1810.43	181.043	0.01607	0.01855	0.00854	0.00451	0.0133	0.01083	0.000483872	0.01964	-0.00316
	1810.93	181.093	0.01623	0.01862	0.00913	0.00413	0.01331	0.00933	0.000266268	0.02052	-0.00343
	1811.43	181.143	0.01632	0.01823	0.00999	0.0047	0.01366	0.00965	-2.80679e-05	0.02041	-0.00295
	1811.93	181.193	0.0165	0.0179	0.009	0.0042	0.01356	0.00995	0.000208581	0.02019	-0.00167
	1812.43	181.243	0.01642	0.01786	0.0082	0.00417	0.01382	0.0104	0.000106048	0.01925	-0.000145851
	1812.93	181.293	0.01612	0.01745	0.00795	0.00351	0.01418	0.01126	0.000344726	0.01846	-0.000773248
	1813.43	181.343	0.0159	0.01786	0.00864	0.00284	0.01449	0.01222	0.000447935	0.01904	-0.00146
	1813.93	181.393	0.01592	0.01803	0.00956	0.00312	0.01486	0.01154	0.000730588	0.01962	-0.00139
	1814.43	181.443	0.01559	0.01825	0.00996	0.00359	0.01433	0.01127	0.00174	0.02029	-0.000656648
	1814.93	181.493	0.01563	0.01883	0.00969	0.00388	0.01411	0.01134	0.00213	0.02166	0.000412159
	1815.43	181.543	0.01564	0.01864	0.01004	0.0041	0.01433	0.0118	0.00279	0.02205	0.000589917
	1815.93	181.593	0.0161	0.01797	0.01019	0.00452	0.01424	0.01307	0.00299	0.02187	0.000207994
	1816.43	181.643	0.01632	0.01778	0.00858	0.00501	0.01379	0.01433	0.00241	0.02057	-1.07644e-05
	1816.93	181.693	0.01593	0.01813	0.00847	0.00496	0.01358	0.01583	0.00134	0.01936	-5.90897e-05
	1817.43	181.743	0.0159	0.01834	0.00894	0.00532	0.01318	0.01655	0.00035708	0.02017	-1.25045e-05
	1817.93	181.793	0.01576	0.01835	0.00839	0.00638	0.01267	0.01694	-0.000584985	0.02013	-0.00117
	1818.43	181.843	0.01578	0.01857	0.00911	0.00712	0.01243	0.01822	0.000132612	0.02084	-0.00191
	1818.93	181.893	0.01581	0.01858	0.00959	0.00778	0.01208	0.01918	-0.000213892	0.02241	-0.00278
	1819.43	181.943	0.01633	0.018	0.00903	0.00825	0.01197	0.01992	-0.000634475	0.02252	-0.00204
	1819.93	181.993	0.01719	0.01781	0.00857	0.00944	0.01215	0.02013	-0.000726389	0.02172	-0.0014
	1820.43	182.043	0.01782	0.01823	0.00868	0.00992	0.01168	0.01979	-0.000270019	0.02065	-0.000207156
	1820.93	182.093	0.01794	0.01857	0.00958	0.01042	0.01132	0.01986	0.000381356	0.01893	0.00112
	1821.43	182.143	0.01808	0.0179	0.00989	0.01019	0.01111	0.02017	0.000160411	0.01889	0.00272
	1821.93	182.193	0.0181	0.01683	0.00964	0.01008	0.01042	0.02056	-0.00068982	0.01762	0.00317
	1822.43	182.243	0.01831	0.01704	0.00922	0.01011	0.01012	0.01972	-0.0014	0.01642	0.0045
	1822.93	182.293	0.01865	0.01743	0.00939	0.00997	0.00995	0.01744	-0.002	0.01561	0.00516
	1823.43	182.343	0.01839	0.01676	0.01011	0.00983	0.00998	0.01439	-0.00232	0.01483	0.00616
	1823.93	182.393	0.01869	0.01674	0.01105	0.0099	0.00955	0.01278	-0.00235	0.01521	0.00629
	1824.43	182.443	0.01886	0.01633	0.01143	0.01007	0.00882	0.01164	-0.00275	0.0156	0.00583
	1824.93	182.493	0.01889	0.01609	0.01209	0.00977	0.00861	0.01095	-0.00301	0.01674	0.00526
	1825.43	182.543	0.01893	0.01689	0.01187	0.01085	0.0079	0.01073	-0.00334	0.01812	0.00407
	1825.93	182.593	0.01923	0.01687	0.01208	0.0119	0.00762	0.01065	-0.00348	0.01912	0.00444
	1826.43	182.643	0.0194	0.01685	0.01237	0.01234	0.00703	0.01075	-0.00365	0.0196	0.00489
	1826.92	182.692	0.01905	0.01655	0.01241	0.01246	0.00687	0.01105	-0.00352	0.02039	0.00454
	1827.42	182.742	0.01811	0.017	0.01239	0.01281	0.00659	0.01137	-0.00358	0.01996	0.0045
	1827.92	182.792	0.01728	0.01676	0.01315	0.01408	0.00639	0.0106	-0.00296	0.01863	0.00519
	1828.42	182.842	0.01729	0.01652	0.01376	0.01432	0.00671	0.01046	-0.00258	0.01859	0.00602
	1828.92	182.892	0.01702	0.01723	0.01347	0.01424	0.0068	0.01055	-0.0016	0.019	0.00494
	1829.42	182.942	0.01678	0.01789	0.01311	0.01471	0.00712	0.0104	-0.00122	0.0192	0.00456
	1829.92	182.992	0.01606	0.01766	0.01284	0.01454	0.00718	0.00888	-0.00221	0.01958	0.00559
	1830.42	183.042	0.0158	0.01739	0.01247	0.01418	0.00726	0.00875	-0.00235	0.02098	0.00624
	1830.92	183.092	0.01604	0.01777	0.01225	0.01381	0.00744	0.00936	-0.00167	0.0219	0.00615
	1831.42	183.142	0.01623	0.01773	0.01209	0.01362	0.00677	0.01079	-0.000968559	0.02197	0.00587
	1831.92	183.192	0.01645	0.01627	0.01155	0.01376	0.00659	0.01201	-0.000700823	0.02147	0.00584
	1832.42	183.242	0.01634	0.01572	0.01173	0.0136	0.00718	0.01273	-0.00129	0.02023	0.00585
	1832.92	183.292	0.0157	0.01533	0.01209	0.01327	0.00785	0.01327	-0.00138	0.02002	0.00575
	1833.42	183.342	0.01557	0.01535	0.01271	0.01335	0.00798	0.01237	-0.00104	0.02156	0.00569
	1833.92	183.392	0.01614	0.01571	0.0127	0.01318	0.00748	0.01224	-0.000328074	0.02334	0.00586
	1834.42	183.442	0.01652	0.01606	0.01298	0.01225	0.00738	0.01287	0.000280933	0.02421	0.00639
	1834.92	183.492	0.01689	0.01635	0.01262	0.01092	0.00721	0.0137	0.000745173	0.02498	0.00683
	1835.42	183.542	0.01744	0.01627	0.01236	0.01	0.0079	0.01455	0.00138	0.02513	0.00639
	1835.92	183.592	0.01787	0.01628	0.01225	0.00939	0.00862	0.01478	0.00143	0.02465	0.00769
	1836.42	183.642	0.01745	0.01646	0.01199	0.00859	0.0093	0.01509	0.0015	0.02383	0.0094
	1836.92	183.692	0.01709	0.01653	0.01203	0.00698	0.00996	0.01613	0.00178	0.02306	0.00912
	1837.42	183.742	0.01629	0.01644	0.01329	0.00674	0.01042	0.01623	0.00241	0.02255	0.00861
	1837.92	183.792	0.01596	0.01637	0.01416	0.00646	0.01086	0.01636	0.00341	0.02266	0.00779
	1838.42	183.842	0.0162	0.01648	0.01483	0.00661	0.01102	0.01599	0.00365	0.02308	0.00767
	1838.92	183.892	0.01666	0.01657	0.01397	0.00731	0.01116	0.01529	0.00362	0.02281	0.00779
	1839.42	183.942	0.01671	0.01719	0.0122	0.00728	0.01103	0.01531	0.00321	0.02245	0.00756
	1839.92	183.992	0.01707	0.0178	0.01123	0.00751	0.01092	0.01562	0.00196	0.02162	0.00704
	1840.42	184.042	0.01714	0.01805	0.0108	0.00862	0.01099	0.01478	0.00141	0.02118	0.00659
	1840.92	184.092	0.01751	0.01821	0.01095	0.009	0.01093	0.01429	0.000748241	0.02011	0.00613
	1841.42	184.142	0.01765	0.01887	0.01094	0.00896	0.01071	0.01369	-0.000323956	0.01922	0.00494
	1841.92	184.192	0.01749	0.01966	0.0117	0.00905	0.0111	0.01294	-0.000574587	0.01767	0.00404
	1842.42	184.242	0.01793	0.02044	0.01247	0.00997	0.01116	0.01303	-0.000304285	0.01671	0.00394
	1842.92	184.292	0.01857	0.02098	0.01272	0.01037	0.01145	0.01367	0.000707681	0.01637	0.00256
	1843.42	184.342	0.01909	0.02108	0.01326	0.01017	0.01157	0.0137	0.00235	0.0161	0.00163
	1843.91	184.391	0.01988	0.02109	0.01308	0.00991	0.01192	0.01424	0.003	0.01542	0.00151
	1844.41	184.441	0.02034	0.02095	0.01337	0.01004	0.01185	0.01462	0.00337	0.01474	0.00154
	1844.91	184.491	0.02036	0.02091	0.01395	0.01067	0.01189	0.01518	0.00388	0.01457	0.00115
	1845.41	184.541	0.01999	0.02124	0.01404	0.01025	0.01179	0.0144	0.00423	0.01438	0.000763267
	1845.91	184.591	0.01944	0.02162	0.01382	0.01009	0.01128	0.01383	0.00344	0.01376	0.00065109
	1846.41	184.641	0.01952	0.02144	0.013	0.00954	0.01038	0.01371	0.00315	0.01403	0.000965841
	1846.91	184.691	0.01984	0.02159	0.01298	0.00927	0.00954	0.01307	0.00279	0.01329	0.0017
	1847.41	184.741	0.0199	0.02237	0.01325	0.00949	0.00918	0.01219	0.0026	0.01253	0.00223
	1847.91	184.791	0.01988	0.02257	0.01393	0.00948	0.00904	0.01194	0.00259	0.0128	0.000483268
	1848.41	184.841	0.01922	0.02239	0.01379	0.00926	0.00899	0.01167	0.00203	0.01368	-0.000510981
	1848.91	184.891	0.01907	0.02262	0.01391	0.00961	0.00866	0.0114	0.00189	0.01506	-0.00121
	1849.41	184.941	0.0187	0.02276	0.01353	0.00981	0.00834	0.01081	0.00208	0.01585	-0.00123
	1849.91	184.991	0.01876	0.02266	0.01367	0.01022	0.00838	0.0107	0.00178	0.01539	-0.000388957
	1850.41	185.041	0.01897	0.02225	0.01342	0.01025	0.00788	0.01044	0.00103	0.01442	0.00085368
	1850.91	185.091	0.01931	0.02105	0.01357	0.00967	0.00726	0.00986	0.000444902	0.01263	0.00196
	1851.41	185.141	0.01932	0.02078	0.01296	0.00937	0.00714	0.00979	6.06099e-05	0.01171	0.00194
	1851.91	185.191	0.01926	0.02054	0.0126	0.0096	0.0074	0.00971	-0.000211661	0.0122	0.00118
	1852.41	185.241	0.01932	0.0202	0.01193	0.00987	0.00739	0.00855	-0.000404166	0.01231	0.00139
	1852.91	185.291	0.01964	0.01979	0.01154	0.00987	0.00741	0.00755	-0.000312583	0.01278	0.00224
	1853.41	185.341	0.01966	0.01968	0.01156	0.00908	0.00798	0.008	-0.000554451	0.01289	0.00216
	1853.91	185.391	0.01933	0.01901	0.01049	0.00825	0.00796	0.00827	-0.000714653	0.01266	0.00209
	1854.41	185.441	0.01923	0.01807	0.01046	0.00777	0.00852	0.00745	-0.00195	0.01279	0.00254
	1854.91	185.491	0.01882	0.01768	0.01063	0.00702	0.00929	0.00669	-0.00261	0.01287	0.00278
	1855.41	185.541	0.01908	0.01762	0.01056	0.00654	0.00954	0.00738	-0.00167	0.01254	0.00229
	1855.91	185.591	0.01888	0.01771	0.01039	0.00673	0.00958	0.00874	-0.00176	0.01221	0.00209
	1856.41	185.641	0.01928	0.0168	0.01058	0.0066	0.00962	0.00973	-0.00165	0.0117	0.00208
	1856.91	185.691	0.01956	0.01612	0.01024	0.00669	0.00977	0.00976	-0.00122	0.01129	0.000731953
	1857.41	185.741	0.02023	0.01697	0.01049	0.00692	0.01024	0.00936	-0.000644122	0.01156	0.000921449
	1857.91	185.791	0.02091	0.01732	0.01084	0.00676	0.01045	0.00914	-0.000164844	0.01306	0.00111
	1858.41	185.841	0.02162	0.01777	0.01081	0.00638	0.01034	0.00867	-0.000334601	0.01425	0.000696408
	1858.91	185.891	0.02196	0.01771	0.01077	0.00578	0.01027	0.00959	-0.000246886	0.01463	0.00159
	1859.41	185.941	0.02175	0.0171	0.01095	0.00476	0.01017	0.01029	4.40828e-05	0.01397	0.00311
	1859.91	185.991	0.02184	0.01724	0.0107	0.00428	0.01049	0.01085	-0.000800386	0.01332	0.00303
	1860.41	186.041	0.02158	0.01697	0.01057	0.00513	0.01145	0.01119	-0.0019	0.01255	0.00345
	1860.9	186.09	0.02082	0.0174	0.01059	0.00556	0.01206	0.0113	-0.00306	0.01239	0.00449
	1861.4	186.14	0.0196	0.01751	0.01109	0.00511	0.01257	0.01193	-0.00232	0.01338	0.00416
	1861.9	186.19	0.01922	0.01708	0.01092	0.00515	0.01281	0.01214	-0.000471243	0.01357	0.00249
	1862.4	186.24	0.01894	0.01714	0.0101	0.00521	0.0125	0.01202	0.00106	0.01393	0.00193
	1862.9	186.29	0.01918	0.01656	0.00847	0.00544	0.0121	0.0117	0.00183	0.01396	0.00166
	1863.4	186.34	0.01914	0.01605	0.00699	0.00576	0.01209	0.01226	0.000998031	0.01337	0.000627045
	1863.9	186.39	0.01882	0.0158	0.0068	0.0059	0.01167	0.01205	-0.000384663	0.01375	0.000935822
	1864.4	186.44	0.01866	0.01551	0.00749	0.00594	0.01176	0.0119	-0.00219	0.01375	0.00169
	1864.9	186.49	0.01881	0.01534	0.00794	0.00627	0.01191	0.01132	-0.00384	0.01342	0.00114
	1865.4	186.54	0.01859	0.01596	0.00925	0.00629	0.01207	0.00991	-0.00432	0.01422	0.000161507
	1865.9	186.59	0.01838	0.01546	0.00971	0.00585	0.01239	0.01069	-0.00442	0.01422	-0.00132
	1866.4	186.64	0.01799	0.01544	0.00906	0.00579	0.01229	0.01101	-0.00428	0.01331	-0.00242
	1866.9	186.69	0.01707	0.01551	0.00888	0.00595	0.01227	0.01117	-0.00264	0.01311	-0.00174
	1867.4	186.74	0.01679	0.01493	0.00915	0.00645	0.01175	0.01203	-0.00151	0.01472	-0.000696818
	1867.9	186.79	0.01665	0.01435	0.00836	0.00634	0.01127	0.01234	-0.000938247	0.01576	-0.00124
	1868.4	186.84	0.01604	0.01411	0.00792	0.00614	0.01079	0.01263	-0.000762835	0.01604	-0.00146
	1868.9	186.89	0.01564	0.01431	0.00754	0.00652	0.01029	0.0127	-0.000516231	0.0162	-0.000568008
	1869.4	186.94	0.01489	0.01473	0.00696	0.00765	0.00997	0.0131	-0.000252901	0.01582	0.000750066
	1869.9	186.99	0.01422	0.01561	0.00652	0.0077	0.00997	0.01339	-0.000512512	0.01505	0.00198
	1870.4	187.04	0.01351	0.01619	0.00627	0.0068	0.00973	0.01362	-0.000936166	0.01337	0.00277
	1870.9	187.09	0.01224	0.01601	0.00702	0.00677	0.00883	0.01428	-0.0011	0.013	0.00283
	1871.4	187.14	0.01205	0.01565	0.00743	0.00733	0.00795	0.01461	0.000249294	0.01311	0.00269
	1871.9	187.19	0.01094	0.01596	0.0077	0.0071	0.00809	0.01484	0.000959311	0.01248	0.00319
	1872.4	187.24	0.00964	0.01622	0.00796	0.0078	0.00881	0.01508	0.0021	0.01256	0.00267
	1872.9	187.29	0.00868	0.01585	0.00835	0.00845	0.00936	0.01517	0.00298	0.013	0.00257
	1873.4	187.34	0.00829	0.01574	0.00823	0.00857	0.00934	0.01437	0.00336	0.01294	0.00571
	1873.9	187.39	0.00864	0.01562	0.00802	0.0088	0.00905	0.01427	0.00387	0.01241	0.00727
	1874.4	187.44	0.00919	0.01535	0.00789	0.00825	0.00891	0.0141	0.00404	0.01206	0.00738
	1874.9	187.49	0.00906	0.0148	0.00782	0.00743	0.00897	0.01518	0.00406	0.01159	0.00769
	1875.4	187.54	0.00875	0.01475	0.00731	0.00685	0.00844	0.01619	0.00407	0.01144	0.00808
	1875.9	187.59	0.00883	0.01492	0.00632	0.0071	0.00832	0.01628	0.00412	0.01098	0.00841
	1876.4	187.64	0.00916	0.01507	0.00576	0.00687	0.00924	0.01566	0.00504	0.01131	0.00908
	1876.9	187.69	0.00945	0.01522	0.00592	0.0064	0.00956	0.01435	0.00592	0.01066	0.00942
	1877.4	187.74	0.00964	0.01516	0.00589	0.00602	0.00968	0.01268	0.00748	0.00911	0.01053
	1877.89	187.789	0.01003	0.01488	0.00566	0.00564	0.01041	0.01173	0.0085	0.00871	0.01101
	1878.39	187.839	0.00992	0.01447	0.00598	0.00518	0.01112	0.01142	0.00946	0.00804	0.01069
	1878.89	187.889	0.01007	0.01468	0.00605	0.00483	0.01109	0.01137	0.00934	0.0082	0.01034
	1879.39	187.939	0.01011	0.01518	0.00617	0.00435	0.01135	0.01171	0.00969	0.00746	0.01135
	1879.89	187.989	0.01012	0.01556	0.00609	0.00372	0.01061	0.0124	0.01073	0.0072	0.01151
	1880.39	188.039	0.01073	0.01567	0.00536	0.00403	0.0101	0.01309	0.01135	0.00641	0.01198
	1880.89	188.089	0.01155	0.01499	0.00552	0.00406	0.01001	0.01335	0.01106	0.00638	0.01198
	1881.39	188.139	0.01259	0.01419	0.00603	0.00372	0.01039	0.0127	0.01067	0.00673	0.01087
	1881.89	188.189	0.0123	0.01402	0.00611	0.00362	0.01078	0.01157	0.0102	0.0068	0.00973
	1882.39	188.239	0.01181	0.01386	0.00647	0.0039	0.0111	0.01159	0.00995	0.0066	0.01085
	1882.89	188.289	0.01149	0.01388	0.00693	0.00422	0.01102	0.01291	0.00973	0.00652	0.00971
	1883.39	188.339	0.01134	0.01365	0.00695	0.0041	0.01084	0.01365	0.00943	0.00672	0.00957
	1883.89	188.389	0.0112	0.0137	0.00666	0.00333	0.01064	0.01359	0.00942	0.00645	0.01083
	1884.39	188.439	0.01118	0.01371	0.00614	0.00264	0.01044	0.01366	0.00926	0.00577	0.01157
	1884.89	188.489	0.01119	0.01404	0.0049	0.00299	0.01055	0.01405	0.00822	0.00571	0.01123
	1885.39	188.539	0.01062	0.01365	0.00436	0.00415	0.01056	0.01338	0.00787	0.00563	0.01143
	1885.89	188.589	0.01022	0.01352	0.00382	0.00422	0.01048	0.01242	0.00822	0.00598	0.01068
	1886.39	188.639	0.01011	0.01284	0.0036	0.0034	0.0105	0.01173	0.00937	0.00685	0.00871
	1886.89	188.689	0.01069	0.01219	0.00326	0.00341	0.00992	0.01086	0.00911	0.00731	0.00799
	1887.39	188.739	0.01058	0.01164	0.00351	0.00368	0.00933	0.01029	0.00767	0.00837	0.00711
	1887.89	188.789	0.0107	0.01067	0.00387	0.00436	0.00937	0.00849	0.00562	0.00935	0.00744
	1888.39	188.839	0.01058	0.01058	0.00434	0.00496	0.0092	0.00736	0.00349	0.00958	0.00738
	1888.89	188.889	0.01014	0.00998	0.00502	0.00344	0.0089	0.0058	0.00196	0.00971	0.00816
	1889.39	188.939	0.01011	0.01028	0.00454	0.00294	0.00877	0.00538	0.00139	0.00943	0.00753
	1889.89	188.989	0.0101	0.01026	0.00259	0.00242	0.00845	0.00566	0.00145	0.00991	0.00628
	1890.39	189.039	0.00989	0.00945	0.00238	0.00163	0.00803	0.00684	0.0016	0.01181	0.00619
	1890.89	189.089	0.0099	0.00848	0.002	0.00155	0.00729	0.00818	0.00223	0.01262	0.00655
	1891.39	189.139	0.00977	0.00872	0.00202	0.00192	0.00652	0.00803	0.00312	0.01271	0.0066
	1891.89	189.189	0.00975	0.00782	0.00194	0.00246	0.00552	0.00781	0.00332	0.01341	0.00775
	1892.39	189.239	0.0098	0.00785	0.0018	0.00348	0.00502	0.00852	0.00188	0.01319	0.00839
	1892.89	189.289	0.00999	0.00852	0.00158	0.00428	0.00468	0.00823	0.000893369	0.01272	0.00811
	1893.39	189.339	0.00997	0.00823	0.00247	0.005	0.00537	0.00769	0.00123	0.01248	0.00801
	1893.89	189.389	0.00969	0.00789	0.00256	0.00558	0.00556	0.00706	0.00145	0.01259	0.00805
	1894.39	189.439	0.00904	0.00858	0.00294	0.00557	0.00616	0.00711	0.000770937	0.01296	0.0081
	1894.88	189.488	0.00872	0.00862	0.00317	0.00511	0.0058	0.00718	0.000339011	0.01298	0.00687
	1895.38	189.538	0.00762	0.00866	0.00283	0.00518	0.0058	0.00679	0.000236843	0.01338	0.0046
	1895.88	189.588	0.00684	0.00845	0.0027	0.00582	0.00567	0.00657	0.000912182	0.01473	0.00244
	1896.38	189.638	0.00697	0.0076	0.00198	0.00605	0.00514	0.00661	0.00163	0.01509	0.00218
	1896.88	189.688	0.00651	0.00738	0.00131	0.00634	0.00539	0.00597	0.00121	0.01497	0.00362
	1897.38	189.738	0.00647	0.00739	0.000622625	0.00746	0.00581	0.00555	0.00141	0.01507	0.00507
	1897.88	189.788	0.00696	0.00698	0.000603723	0.00768	0.00605	0.00546	0.00184	0.01452	0.00601
	1898.38	189.838	0.00771	0.0071	0.000111312	0.00696	0.00621	0.00554	0.00204	0.01473	0.00663
	1898.88	189.888	0.00848	0.00751	-2.28114e-06	0.00641	0.00603	0.00677	0.00149	0.01416	0.00579
	1899.38	189.938	0.00859	0.0074	0.000394819	0.00613	0.00561	0.00722	0.00142	0.01463	0.00592
	1899.88	189.988	0.00801	0.0071	-0.000204381	0.00587	0.00495	0.00737	0.0019	0.01477	0.00684
	1900.38	190.038	0.00804	0.00711	-0.000890627	0.006	0.00454	0.00683	0.00197	0.01472	0.00709
	1900.88	190.088	0.00762	0.00663	-0.00147	0.00614	0.00422	0.00583	0.00239	0.01407	0.00664
	1901.38	190.138	0.00725	0.0064	-0.000740277	0.00552	0.00449	0.00495	0.00264	0.013	0.00656
	1901.88	190.188	0.00668	0.00705	-0.000772664	0.00469	0.00387	0.00503	0.00287	0.01184	0.00747
	1902.38	190.238	0.00579	0.00741	-0.00164	0.00471	0.00306	0.00484	0.00278	0.01161	0.0076
	1902.88	190.288	0.0047	0.00784	-0.00221	0.00491	0.00277	0.00407	0.00195	0.01205	0.00661
	1903.38	190.338	0.00352	0.00786	-0.00216	0.00539	0.00197	0.00446	0.00115	0.01146	0.00634
	1903.88	190.388	0.00333	0.00863	-0.00202	0.00475	0.00127	0.00486	0.000650878	0.01086	0.00692
	1904.38	190.438	0.0028	0.0087	-0.00227	0.00413	0.00123	0.0051	0.0012	0.00986	0.00786
	1904.88	190.488	0.00324	0.00826	-0.00238	0.004	0.000847776	0.00489	0.00122	0.00981	0.0062
	1905.38	190.538	0.00354	0.00789	-0.00255	0.00485	0.00147	0.0047	0.000557151	0.00831	0.0055
	1905.88	190.588	0.00304	0.00712	-0.00244	0.00511	0.00156	0.00378	-0.000276925	0.00717	0.00523
	1906.38	190.638	0.0023	0.00683	-0.00287	0.00586	0.00118	0.00272	-0.000188836	0.00603	0.00553
	1906.88	190.688	0.00162	0.00699	-0.00323	0.00703	0.00107	0.00247	0.000589448	0.0053	0.00677
	1907.38	190.738	0.00154	0.00731	-0.00347	0.0082	0.000341335	0.00369	0.00104	0.00525	0.00761
	1907.88	190.788	0.00226	0.00807	-0.00404	0.00828	0.000207949	0.00445	0.000695317	0.00565	0.00787
	1908.38	190.838	0.00216	0.00818	-0.00442	0.0077	1.3881e-05	0.00355	-6.63154e-05	0.00558	0.00847
	1908.88	190.888	0.00178	0.00884	-0.00513	0.00739	-9.17496e-05	0.00343	-0.000611007	0.00478	0.00801
	1909.38	190.938	0.00142	0.00868	-0.00564	0.00892	0.000106502	0.00383	-0.000999376	0.00443	0.00806
	1909.88	190.988	0.00104	0.00901	-0.00548	0.01	0.000212724	0.00353	-0.00128	0.00511	0.00794
	1910.38	191.038	0.000687981	0.00887	-0.00491	0.01054	0.000392354	0.00258	-0.000701297	0.00612	0.00694
	1910.88	191.088	0.00117	0.00897	-0.00488	0.01021	0.00126	0.00247	-9.51747e-05	0.00686	0.00541
	1911.38	191.138	0.00144	0.00818	-0.00465	0.00993	0.0017	0.00268	0.000322953	0.00733	0.0041
	1911.87	191.187	0.00189	0.00768	-0.00388	0.00967	0.00172	0.00278	-0.00029318	0.00704	0.00572
	1912.37	191.237	0.00186	0.00734	-0.00384	0.00929	0.00178	0.00211	-0.0011	0.00648	0.00609
	1912.87	191.287	0.00269	0.00666	-0.00404	0.00884	0.00149	0.000981734	-0.000894797	0.00459	0.00701
	1913.37	191.337	0.00304	0.00673	-0.00456	0.00788	0.00111	0.000821577	-0.00105	0.00292	0.00706
	1913.87	191.387	0.00312	0.00626	-0.00469	0.00637	0.000998104	0.000308324	-0.00136	0.00216	0.007
	1914.37	191.437	0.00383	0.00658	-0.00438	0.00725	0.000966784	0.000620751	-0.00146	0.00255	0.00691
	1914.87	191.487	0.0043	0.00593	-0.00413	0.00726	0.00149	0.000867784	-0.00166	0.00278	0.00671
	1915.37	191.537	0.00455	0.00549	-0.00272	0.00814	0.0017	0.000499359	-0.00157	0.00353	0.00725
	1915.87	191.587	0.0051	0.00592	-0.00287	0.00891	0.00153	-0.000361654	-0.00192	0.00295	0.00757
	1916.37	191.637	0.0053	0.00614	-0.003	0.00839	0.00176	-0.00042596	-0.00214	0.00231	0.00792
	1916.87	191.687	0.0055	0.00541	-0.00349	0.00839	0.00218	0.000512657	-0.00364	0.00234	0.00949
	1917.37	191.737	0.0058	0.00529	-0.00269	0.00871	0.00351	0.00134	-0.00463	0.00202	0.00896
	1917.87	191.787	0.0062	0.0045	-0.00183	0.00829	0.00457	0.000368446	-0.00472	0.00306	0.00763
	1918.37	191.837	0.00609	0.00344	-0.00199	0.00713	0.00547	0.000246105	-0.00494	0.00375	0.00715
	1918.87	191.887	0.00618	0.00428	-0.00221	0.00585	0.00578	-3.88101e-05	-0.00591	0.00455	0.00563
	1919.37	191.937	0.00642	0.0046	-0.00169	0.005	0.00622	-0.000325894	-0.00659	0.0044	0.00502
	1919.87	191.987	0.0066	0.00358	-0.00197	0.00385	0.00555	-0.000416852	-0.00614	0.00335	0.00417
	1920.37	192.037	0.00656	0.00288	-0.00178	0.00306	0.00538	-0.000738959	-0.00578	0.00335	0.00371
	1920.87	192.087	0.00687	0.00156	-0.0015	0.00273	0.00504	0.000314515	-0.00507	0.00332	0.00532
	1921.37	192.137	0.00748	0.000826412	-0.00214	0.00228	0.00465	0.00151	-0.00408	0.00257	0.00699
	1921.87	192.187	0.00798	0.00163	-0.0021	0.00233	0.0056	0.00221	-0.00358	0.00154	0.00889
	1922.37	192.237	0.00785	0.00218	-0.00159	0.00191	0.00635	0.00344	-0.00276	0.000921286	0.00996
	1922.87	192.287	0.0077	0.00236	-0.000735802	0.00127	0.00666	0.00439	-0.00196	0.000761578	0.00926
	1923.37	192.337	0.00734	0.00331	-0.000835796	0.000481731	0.00585	0.00444	-0.00177	0.0011	0.00901
	1923.87	192.387	0.00706	0.00327	-0.000577039	0.000208636	0.00437	0.00545	-0.00233	0.00162	0.0091
	1924.37	192.437	0.00621	0.00226	-0.00090011	0.000267865	0.00382	0.00513	-0.00256	0.00312	0.00836
	1924.87	192.487	0.00528	0.00229	-0.00182	-0.000245503	0.00345	0.00461	-0.003	0.00394	0.00645
	1925.37	192.537	0.00473	0.00285	-0.00206	-0.000464163	0.00309	0.0047	-0.00314	0.00375	0.0046
	1925.87	192.587	0.00414	0.0031	-0.00296	-0.000909513	0.00281	0.00531	-0.00337	0.00288	0.00344
	1926.37	192.637	0.0039	0.00275	-0.00284	-0.00228	0.00253	0.00613	-0.00343	0.00191	0.00503
	1926.87	192.687	0.00364	0.00337	-0.0031	-0.00335	0.00216	0.00669	-0.00245	0.00165	0.00559
	1927.37	192.737	0.00325	0.00319	-0.00299	-0.00366	0.00194	0.00658	-0.0023	0.00187	0.00509
	1927.87	192.787	0.00301	0.00281	-0.00246	-0.00403	0.0021	0.0051	-0.00274	0.00268	0.00463
	1928.37	192.837	0.0032	0.00296	-0.00249	-0.00509	0.00232	0.00419	-0.00303	0.00237	0.00469
	1928.86	192.886	0.0034	0.00349	-0.00297	-0.00601	0.00227	0.00517	-0.00332	0.00164	0.00571
	1929.36	192.936	0.00343	0.00281	-0.00316	-0.00514	0.00251	0.00517	-0.00364	0.000348402	0.00585
	1929.86	192.986	0.00358	0.00241	-0.00357	-0.00371	0.00225	0.00423	-0.00375	-0.000798578	0.00543
	1930.36	193.036	0.00275	0.00211	-0.00319	-0.00286	0.00238	0.00295	-0.00338	-0.00166	0.00553
	1930.86	193.086	0.00153	0.0026	-0.00307	-0.00238	0.00187	0.00178	-0.00316	-0.00175	0.0059
	1931.36	193.136	0.00138	0.00245	-0.00278	-0.00228	0.00172	0.00183	-0.0025	-0.00127	0.0052
	1931.86	193.186	0.00105	0.00248	-0.00273	-0.00194	0.00187	0.00263	-0.00232	6.98003e-05	0.00409
	1932.36	193.236	0.000107559	0.00299	-0.00319	-0.0022	0.00174	0.0036	-0.00202	0.000881469	0.00272
	1932.86	193.286	-0.000844474	0.00319	-0.00421	-0.00188	0.00249	0.00322	-0.00237	0.00149	0.00324
	1933.36	193.336	-0.00158	0.00324	-0.00468	-0.00138	0.00311	0.0021	-0.00211	0.0014	0.00261
	1933.86	193.386	-0.00188	0.00347	-0.00463	-0.000784604	0.00365	0.00219	-0.00152	0.000803529	0.00163
	1934.36	193.436	-0.00239	0.00383	-0.00425	-0.000119004	0.00408	0.00142	-0.000963437	0.00085085	0.00164
	1934.86	193.486	-0.00248	0.00462	-0.00449	-0.000129484	0.00373	0.00158	-0.000632511	0.000516923	0.000752235
	1935.36	193.536	-0.00285	0.00457	-0.00451	0.000224714	0.00324	0.00178	-0.001	-0.000877583	-0.000171984
	1935.86	193.586	-0.00303	0.00533	-0.00495	0.000466115	0.0034	0.00113	-0.00113	-0.00239	0.00041513
	1936.36	193.636	-0.00353	0.00505	-0.0053	0.000421806	0.00277	0.000187752	-0.000109187	-0.00249	0.00173
	1936.86	193.686	-0.00358	0.0055	-0.00581	0.00048781	0.00257	-0.000603235	0.000170177	-0.00241	0.00357
	1937.36	193.736	-0.00365	0.00599	-0.00632	0.000853516	0.00212	-0.00101	0.000622137	-0.00253	0.00441
	1937.86	193.786	-0.00344	0.00655	-0.00596	0.00108	0.00221	-0.0018	0.000753872	-0.00208	0.00473
	1938.36	193.836	-0.00421	0.00663	-0.00625	0.0013	0.00251	-0.00328	-0.000280752	-0.00144	0.00558
	1938.86	193.886	-0.00489	0.00628	-0.00663	0.00157	0.00301	-0.00439	-0.000913252	-0.00101	0.00481
	1939.36	193.936	-0.00497	0.00626	-0.00692	0.000987068	0.00391	-0.00427	-0.000140933	-0.000472617	0.00412
	1939.86	193.986	-0.00538	0.00592	-0.00754	0.000708682	0.00416	-0.00357	-0.000329964	-0.000486829	0.00404
	1940.36	194.036	-0.00582	0.00545	-0.00758	0.00145	0.00383	-0.00273	-0.000849743	-0.000739912	0.00497
	1940.86	194.086	-0.00554	0.00541	-0.00758	0.00137	0.00365	-0.00266	-0.00153	-0.00105	0.00467
	1941.36	194.136	-0.00553	0.00546	-0.00692	0.00151	0.00365	-0.00185	-0.00145	-0.000840068	0.00391
	1941.86	194.186	-0.00545	0.00576	-0.00681	0.00199	0.00397	-0.00105	-0.00203	-0.000593254	0.00191
	1942.36	194.236	-0.00532	0.00633	-0.0055	0.00188	0.004	-0.00158	-0.00185	-0.000356258	0.000858396
	1942.86	194.286	-0.00538	0.00705	-0.00592	0.000250797	0.00376	-0.00242	-0.0013	0.000940192	0.00136
	1943.36	194.336	-0.00559	0.00777	-0.007	-0.0011	0.00322	-0.00121	-7.60769e-05	0.00104	0.00237
	1943.86	194.386	-0.00558	0.00849	-0.00716	-0.00191	0.00239	-0.000129457	0.000973052	0.000515037	0.00196
	1944.36	194.436	-0.0051	0.00795	-0.00759	-0.00255	0.00185	0.000477631	0.00159	-0.000932182	0.00232
	1944.86	194.486	-0.0047	0.00787	-0.00857	-0.00307	0.00134	0.000869907	0.00206	-0.00203	0.00117
	1945.36	194.536	-0.004	0.00791	-0.00961	-0.0025	0.000885956	0.00191	0.0025	-0.00309	0.000535215
	1945.85	194.585	-0.00384	0.00821	-0.01048	-0.00177	0.000851782	0.00311	0.00345	-0.00441	0.00168
	1946.35	194.635	-0.00376	0.00965	-0.01003	-0.00133	0.000725373	0.0033	0.00439	-0.00524	0.00273
	1946.85	194.685	-0.00359	0.01031	-0.00865	-0.000803204	0.000989242	0.00351	0.00504	-0.00514	0.00362
	1947.35	194.735	-0.00391	0.00996	-0.00794	-0.000314134	0.000585286	0.00422	0.0041	-0.00336	0.00434
	1947.85	194.785	-0.00416	0.00907	-0.00804	-0.000630826	-0.0002427	0.00529	0.00274	-0.00219	0.00339
	1948.35	194.835	-0.00405	0.00828	-0.00826	-0.000671338	-0.00112	0.00604	0.000758179	-0.000663436	0.00308
	1948.85	194.885	-0.00357	0.0072	-0.00786	-0.000886704	-0.00188	0.00722	-0.00143	0.00154	0.004
	1949.35	194.935	-0.00367	0.00689	-0.0079	-0.00107	-0.00233	0.00739	-0.00202	0.00265	0.00436
	1949.85	194.985	-0.00347	0.00715	-0.00736	-0.00141	-0.00301	0.00805	-0.00103	0.00235	0.0053
	1950.35	195.035	-0.00251	0.00672	-0.00652	-0.00169	-0.00352	0.00913	0.00019181	0.00159	0.0065
	1950.85	195.085	-0.00239	0.00553	-0.00591	-0.00245	-0.00342	0.00864	0.000754026	0.001	0.00779
	1951.35	195.135	-0.00234	0.00441	-0.00433	-0.00316	-0.00295	0.00788	0.00116	0.00109	0.00979
	1951.85	195.185	-0.00244	0.00469	-0.0034	-0.00309	-0.00212	0.00771	0.000658474	0.0012	0.0094
	1952.35	195.235	-0.00232	0.004	-0.00344	-0.00233	-0.00192	0.00661	9.90115e-05	0.00107	0.00888
	1952.85	195.285	-0.00203	0.00386	-0.00401	-0.00173	-0.00181	0.00517	-0.000314361	0.00173	0.00825
	1953.35	195.335	-0.00222	0.00409	-0.00389	-0.00143	-0.00162	0.00509	-0.000234111	0.00174	0.00735
	1953.85	195.385	-0.00216	0.0037	-0.00277	-0.000202715	-0.00197	0.00538	0.000192809	0.00194	0.00778
	1954.35	195.435	-0.0017	0.00355	-0.00183	0.000292578	-0.00169	0.00347	0.00122	0.00204	0.00847
	1954.85	195.485	-0.00207	0.00305	-0.00179	0.000244561	-0.00164	0.00369	0.00244	0.00149	0.00906
	1955.35	195.535	-0.00228	0.00164	-0.0015	-0.000216753	-0.00198	0.00406	0.00213	0.00214	0.01015
	1955.85	195.585	-0.002	0.00163	-0.0021	-0.000399789	-0.00176	0.00454	0.00228	0.00284	0.01143
	1956.35	195.635	-0.00188	0.00125	-0.00228	-0.000542626	-0.00146	0.00441	0.00317	0.00235	0.01198
	1956.85	195.685	-0.00229	0.00108	-0.00266	-0.000266582	-0.00115	0.00339	0.00331	0.00181	0.01269
	1957.35	195.735	-0.00277	0.00109	-0.00325	-0.000320593	-0.000294831	0.00214	0.00294	0.00232	0.01235
	1957.85	195.785	-0.00265	0.00087904	-0.00359	-0.000458061	9.02911e-05	0.000735076	0.00272	0.00339	0.01237
	1958.35	195.835	-0.00279	0.00103	-0.00311	-0.000615867	0.000226393	0.00112	0.00357	0.00411	0.01196
	1958.85	195.885	-0.00331	0.00136	-0.00227	-0.000376432	-0.000148064	0.00208	0.0042	0.00444	0.01144
	1959.35	195.935	-0.00395	0.00168	-0.00198	4.03805e-05	8.64443e-05	0.00222	0.00445	0.00493	0.01213
	1959.85	195.985	-0.00443	0.00201	-0.00232	0.000184679	0.000380349	0.00257	0.00527	0.00497	0.01353
	1960.35	196.035	-0.00519	0.00247	-0.00227	0.000152396	0.000704013	0.00171	0.00521	0.00502	0.0157
	1960.85	196.085	-0.00572	0.0019	-0.00292	0.000530521	0.00161	9.66275e-05	0.00585	0.00535	0.01765
	1961.35	196.135	-0.00542	-0.000353406	-0.00309	0.000247211	0.00153	-0.000322158	0.0061	0.00607	0.0186
	1961.85	196.185	-0.00465	-0.000121918	-0.00369	-0.000275618	0.0018	-0.00145	0.00612	0.00641	0.0186
	1962.35	196.235	-0.00411	0.00014931	-0.00377	-0.00063912	0.00244	-0.00324	0.00505	0.00646	0.01825
	1962.84	196.284	-0.00411	-0.000912366	-0.0041	-0.000671691	0.0035	-0.00542	0.00393	0.00608	0.01815
	1963.34	196.334	-0.0045	-0.0015	-0.0049	-0.000969951	0.00408	-0.00583	0.004	0.00448	0.01788
	1963.84	196.384	-0.00497	-0.00119	-0.00547	-0.00141	0.00437	-0.00403	0.00488	0.0035	0.01677
	1964.34	196.434	-0.00468	-0.000814385	-0.00561	-0.00169	0.00443	-0.00159	0.00559	0.00216	0.01739
	1964.84	196.484	-0.00426	0.000105245	-0.00582	-0.000966361	0.00373	-0.000280844	0.00534	0.00109	0.01731
	1965.34	196.534	-0.0034	7.79554e-05	-0.00597	-0.00102	0.00347	-0.000211681	0.00582	0.000656551	0.01609
	1965.84	196.584	-0.00277	0.000391572	-0.00676	-0.00127	0.00388	-0.000885097	0.00569	4.10459e-05	0.01524
	1966.34	196.634	-0.00298	0.000276577	-0.00777	-0.00146	0.00389	-0.000672176	0.00582	-0.00053074	0.01563
	1966.84	196.684	-0.00302	0.000826104	-0.00835	-0.00194	0.00374	-0.000725226	0.00622	-0.00129	0.01469
	1967.34	196.734	-0.00335	0.000269695	-0.00867	-0.00283	0.00362	-0.000384091	0.007	-0.0018	0.01525
	1967.84	196.784	-0.00371	0.000515154	-0.00973	-0.00341	0.00397	0.00082908	0.00785	-0.00246	0.01537
	1968.34	196.834	-0.00399	0.00031562	-0.01015	-0.00256	0.00382	0.0017	0.0085	-0.00324	0.01487
	1968.84	196.884	-0.00408	0.000426916	-0.01042	-0.0018	0.00354	0.00256	0.00799	-0.00374	0.01372
	1969.34	196.934	-0.00382	0.0013	-0.01068	-0.000971789	0.00434	0.0029	0.00766	-0.00454	0.01232
	1969.84	196.984	-0.00364	0.00162	-0.01077	-0.000477124	0.00453	0.00382	0.00776	-0.00464	0.01139
	1970.34	197.034	-0.00324	0.00205	-0.01079	-0.000423609	0.00407	0.00529	0.00796	-0.00548	0.01283
	1970.84	197.084	-0.00306	0.00187	-0.01047	-0.000831816	0.0045	0.00615	0.00738	-0.00493	0.01474
	1971.34	197.134	-0.00291	0.00206	-0.00933	-0.00113	0.0047	0.00685	0.00596	-0.00429	0.01579
	1971.84	197.184	-0.00292	0.00147	-0.00928	-0.000800639	0.00478	0.00744	0.0049	-0.00397	0.01543
	1972.34	197.234	-0.00333	0.00143	-0.00989	-0.000459268	0.00428	0.0078	0.00341	-0.00337	0.01587
	1972.84	197.284	-0.00359	0.00202	-0.00985	-4.93525e-05	0.00364	0.00834	0.00279	-0.00327	0.01515
	1973.34	197.334	-0.00334	0.00285	-0.00931	0.000640921	0.00331	0.00835	0.00315	-0.00309	0.01499
	1973.84	197.384	-0.00333	0.00275	-0.00891	0.00117	0.0028	0.00831	0.00429	-0.00299	0.01496
	1974.34	197.434	-0.00317	0.00294	-0.00967	0.00201	0.00308	0.00896	0.00557	-0.00348	0.01363
	1974.84	197.484	-0.00222	0.00309	-0.01048	0.00277	0.00398	0.00961	0.00594	-0.00467	0.01287
	1975.34	197.534	-0.00139	0.00287	-0.01035	0.00304	0.00526	0.01001	0.00519	-0.00525	0.01184
	1975.84	197.584	-0.00144	0.00292	-0.01039	0.00328	0.00653	0.00984	0.00488	-0.00593	0.01057
	1976.34	197.634	-0.0012	0.0034	-0.01112	0.00336	0.00721	0.0106	0.00439	-0.00636	0.00974
	1976.84	197.684	-0.0013	0.00432	-0.01087	0.0032	0.00686	0.0112	0.00402	-0.00591	0.00891
	1977.34	197.734	-0.00121	0.00514	-0.00985	0.00333	0.00678	0.01107	0.00465	-0.00486	0.0078
	1977.84	197.784	-0.00102	0.00547	-0.00903	0.00329	0.0074	0.01146	0.00449	-0.00297	0.00767
	1978.34	197.834	-0.000815642	0.00583	-0.00795	0.0037	0.00799	0.01134	0.00404	-0.00225	0.0085
	1978.84	197.884	-0.000253049	0.00605	-0.0072	0.00419	0.00788	0.01144	0.00402	-0.00254	0.00946
	1979.34	197.934	2.70085e-05	0.00582	-0.00726	0.00479	0.00834	0.01222	0.00388	-0.00375	0.00931
	1979.83	197.983	-0.000303204	0.00574	-0.00728	0.00509	0.00853	0.01288	0.0036	-0.00422	0.00956
	1980.33	198.033	-0.00106	0.00572	-0.00677	0.00521	0.00891	0.01231	0.00257	-0.00356	0.0092
	1980.83	198.083	-0.00135	0.00673	-0.00608	0.0057	0.00914	0.01152	0.00306	-0.00344	0.0082
	1981.33	198.133	-0.00151	0.0075	-0.0049	0.00642	0.00913	0.01022	0.00297	-0.0038	0.00721
	1981.83	198.183	-0.00149	0.00751	-0.00399	0.00676	0.00988	0.00987	0.00256	-0.00297	0.00735
	1982.33	198.233	-0.0017	0.00829	-0.00301	0.00703	0.0106	0.01094	0.00278	-0.000530461	0.00819
	1982.83	198.283	-0.00169	0.00896	-0.00208	0.00802	0.0109	0.01157	0.00367	0.000840871	0.00862
	1983.33	198.333	-0.00196	0.00918	-0.00114	0.00922	0.01141	0.01204	0.00426	0.00157	0.00885
	1983.83	198.383	-0.00158	0.00964	-0.000704563	0.00892	0.01146	0.01135	0.00385	0.00145	0.00986
	1984.33	198.433	-0.00145	0.00954	-0.0007889	0.00826	0.01162	0.01034	0.00337	0.00148	0.01242
	1984.83	198.483	-0.00114	0.00949	-0.000724576	0.00812	0.01142	0.00986	0.00275	0.0011	0.01357
	1985.33	198.533	-0.000758543	0.00904	-0.000800754	0.00809	0.01137	0.00905	0.00174	0.000557476	0.01421
	1985.83	198.583	-0.00052797	0.00849	-0.000586274	0.00761	0.01144	0.0081	0.00168	0.000305456	0.0151
	1986.33	198.633	0.000575033	0.00867	-0.000479561	0.00632	0.01108	0.0074	0.00123	0.000452415	0.01517
	1986.83	198.683	0.00146	0.00968	-0.000333988	0.00596	0.01166	0.0069	0.00169	0.000416415	0.01575
	1987.33	198.733	0.00164	0.00984	8.19763e-05	0.00618	0.01165	0.00667	0.00202	0.00067426	0.01655
	1987.83	198.783	0.002	0.00927	0.00104	0.00636	0.01145	0.00731	0.00353	0.00061073	0.01803
	1988.33	198.833	0.00217	0.00947	0.00162	0.00687	0.01124	0.00858	0.00467	0.000350322	0.01808
	1988.83	198.883	0.00245	0.00917	0.00202	0.00771	0.01108	0.00871	0.00504	0.000593126	0.01838
	1989.33	198.933	0.00309	0.00834	0.00232	0.00821	0.01117	0.00729	0.00544	0.000490922	0.01903
	1989.83	198.983	0.00368	0.00855	0.00276	0.00802	0.01133	0.00576	0.00622	0.00107	0.01914
	1990.33	199.033	0.00435	0.00729	0.0027	0.00836	0.01182	0.00501	0.00667	0.000816922	0.0188
	1990.83	199.083	0.00409	0.0068	0.00275	0.00805	0.01251	0.00496	0.00673	0.00011849	0.01911
	1991.33	199.133	0.00354	0.00686	0.00267	0.00707	0.01296	0.00556	0.00739	-0.000171791	0.0199
	1991.83	199.183	0.00357	0.00725	0.00321	0.00633	0.01302	0.00708	0.00782	9.32079e-05	0.02047
	1992.33	199.233	0.0024	0.00725	0.0028	0.00674	0.0134	0.00801	0.00831	0.000691365	0.0216
	1992.83	199.283	0.00234	0.00689	0.00337	0.00776	0.01444	0.00805	0.00878	0.00184	0.02198
	1993.33	199.333	0.00261	0.0067	0.00391	0.00811	0.01489	0.00691	0.00901	0.00242	0.02164
	1993.83	199.383	0.00335	0.00745	0.00397	0.00761	0.01479	0.00708	0.00917	0.00237	0.021
	1994.33	199.433	0.00466	0.00753	0.00369	0.00744	0.01501	0.00706	0.01063	0.00126	0.02132
	1994.83	199.483	0.0056	0.00685	0.00312	0.00672	0.01422	0.00628	0.01115	-8.27563e-05	0.02205
	1995.33	199.533	0.00607	0.00698	0.00227	0.00641	0.01364	0.00505	0.01059	-0.000885853	0.02188
	1995.83	199.583	0.00598	0.00709	0.00215	0.00693	0.01381	0.00484	0.01044	-0.000924894	0.02188
	1996.33	199.633	0.0063	0.00794	0.00304	0.0079	0.01404	0.00427	0.01149	-0.00116	0.02185
	1996.82	199.682	0.0064	0.00876	0.00332	0.00914	0.01392	0.00255	0.01218	-0.000811632	0.02092
	1997.32	199.732	0.00647	0.00864	0.0034	0.00984	0.01339	0.00264	0.01226	0.000457729	0.0204
	1997.82	199.782	0.00642	0.00818	0.00313	0.01075	0.01431	0.00377	0.01219	0.000747103	0.01899
	1998.32	199.832	0.00653	0.00856	0.00212	0.01117	0.01511	0.00355	0.01313	0.000504831	0.0186
	1998.82	199.882	0.00673	0.00868	0.000850919	0.01169	0.01611	0.00364	0.01358	0.000438022	0.0186
	1999.32	199.932	0.00752	0.00987	0.00060679	0.01158	0.01688	0.00431	0.01345	-0.000321896	0.01852
	1999.82	199.982	0.00839	0.01106	0.000970868	0.01137	0.01733	0.00374	0.01422	-0.00112	0.0186
	2000.32	200.032	0.00891	0.01167	0.0018	0.01125	0.01732	0.00254	0.01498	-0.00129	0.01815
	2000.82	200.082	0.00914	0.01251	0.00182	0.01121	0.01626	0.00154	0.01548	-0.00131	0.01721
	2001.32	200.132	0.00904	0.01323	0.00219	0.01107	0.01605	0.00222	0.0158	-0.000771158	0.01676
	2001.82	200.182	0.0086	0.01402	0.00297	0.01095	0.0163	0.00328	0.01544	7.87057e-05	0.0169
	2002.32	200.232	0.00813	0.01493	0.00208	0.01117	0.01732	0.00443	0.01527	2.80724e-06	0.01545
	2002.82	200.282	0.00798	0.01525	0.00105	0.01195	0.01736	0.00517	0.0156	0.000142283	0.01551
	2003.32	200.332	0.00797	0.01603	0.00118	0.01264	0.01691	0.00524	0.01597	-0.000305507	0.01515
	2003.82	200.382	0.00785	0.01561	0.00175	0.01301	0.01729	0.0058	0.01619	-0.000355307	0.0142
	2004.32	200.432	0.00729	0.01572	0.00226	0.01391	0.01835	0.00663	0.01589	-0.000656433	0.01392
	2004.82	200.482	0.0069	0.01646	0.00315	0.01397	0.01867	0.00686	0.01637	-0.000642013	0.0149
	2005.32	200.532	0.00669	0.01679	0.0043	0.01438	0.01861	0.00709	0.0167	-0.000221909	0.01522
	2005.82	200.582	0.00769	0.01731	0.00471	0.01514	0.01882	0.00702	0.01718	-0.000130702	0.01609
	2006.32	200.632	0.00869	0.01734	0.00484	0.01551	0.0198	0.00729	0.01672	-0.000182894	0.01663
	2006.82	200.682	0.00928	0.018	0.00444	0.01514	0.02062	0.00784	0.0166	0.00102	0.01831
	2007.32	200.732	0.00987	0.01978	0.00346	0.01467	0.02098	0.00826	0.01662	0.00225	0.01843
	2007.82	200.782	0.01066	0.02045	0.00306	0.01411	0.02065	0.00779	0.01679	0.00236	0.01759
	2008.32	200.832	0.01124	0.02108	0.00361	0.013	0.02068	0.00781	0.01733	0.00198	0.01948
	2008.82	200.882	0.0114	0.02156	0.00437	0.01204	0.0208	0.00846	0.01754	0.00138	0.02173
	2009.32	200.932	0.01122	0.0222	0.0053	0.01223	0.02103	0.00902	0.01648	0.00177	0.0228
	2009.82	200.982	0.01144	0.02342	0.00593	0.0129	0.0213	0.0096	0.01345	0.00233	0.02255
	2010.32	201.032	0.01169	0.02408	0.00675	0.01258	0.02157	0.01068	0.01058	0.0035	0.02228
	2010.82	201.082	0.01177	0.02475	0.00765	0.01269	0.02125	0.01159	0.00872	0.00435	0.0234
	2011.32	201.132	0.01225	0.02526	0.00732	0.01301	0.02109	0.01254	0.00802	0.00502	0.02408
	2011.82	201.182	0.01272	0.02475	0.00718	0.01301	0.02142	0.01319	0.00879	0.00597	0.02512
	2012.32	201.232	0.01293	0.02444	0.00861	0.01266	0.02165	0.01198	0.01048	0.00677	0.02379
	2012.82	201.282	0.01306	0.02397	0.00983	0.0124	0.02274	0.01173	0.01138	0.0064	0.02305
	2013.32	201.332	0.01265	0.02434	0.00976	0.01254	0.02315	0.01187	0.01192	0.00641	0.02263
	2013.81	201.381	0.01303	0.02466	0.0095	0.01202	0.02325	0.01003	0.01293	0.00615	0.02315
	2014.31	201.431	0.01361	0.02489	0.00963	0.011	0.0229	0.00942	0.01434	0.00543	0.02343
	2014.81	201.481	0.01421	0.02594	0.00985	0.01041	0.02257	0.01023	0.01543	0.00536	0.02425
	2015.31	201.531	0.01439	0.02624	0.00905	0.01035	0.02291	0.01066	0.01612	0.00484	0.02617
	2015.81	201.581	0.01399	0.02658	0.00878	0.00939	0.02357	0.01189	0.01672	0.00428	0.02836
	2016.31	201.631	0.01353	0.02688	0.00906	0.00998	0.0238	0.013	0.01748	0.00398	0.02989
	2016.81	201.681	0.01315	0.02693	0.0096	0.01128	0.02333	0.01293	0.01956	0.00346	0.03129
	2017.31	201.731	0.01291	0.02754	0.00941	0.01234	0.0235	0.01182	0.02254	0.00363	0.03111
	2017.81	201.781	0.01356	0.0275	0.01058	0.01224	0.02351	0.01142	0.0262	0.00409	0.03107
	2018.31	201.831	0.01355	0.02753	0.0107	0.01221	0.0229	0.0105	0.03688	0.004	0.03192
	2018.81	201.881	0.01437	0.02747	0.01057	0.01239	0.02234	0.01012	0.03452	0.00413	0.03236
	2019.31	201.931	0.01451	0.02733	0.01096	0.01246	0.02188	0.01042	0.03471	0.00371	0.0328
	2019.81	201.981	0.0141	0.02752	0.01108	0.01252	0.02168	0.0099	0.03366	0.00414	0.03281
	2020.31	202.031	0.01411	0.02835	0.01227	0.01303	0.02188	0.01004	0.03436	0.00398	0.0324
	2020.81	202.081	0.014	0.02862	0.0129	0.01324	0.02244	0.01125	0.03602	0.00414	0.0328
	2021.31	202.131	0.01441	0.02858	0.01335	0.01329	0.02255	0.01084	0.03678	0.00409	0.0338
	2021.81	202.181	0.01428	0.02933	0.01272	0.0136	0.02225	0.01046	0.03709	0.00384	0.03447
	2022.31	202.231	0.01449	0.02923	0.01187	0.01315	0.02213	0.01164	0.0377	0.004	0.03463
	2022.81	202.281	0.01489	0.02992	0.01105	0.01314	0.02302	0.01148	0.03749	0.00333	0.0354
	2023.31	202.331	0.01532	0.03012	0.0112	0.01287	0.02217	0.01026	0.0365	0.00327	0.03634
	2023.81	202.381	0.01578	0.03023	0.01138	0.01318	0.02135	0.0103	0.0348	0.00282	0.03605
	2024.31	202.431	0.01547	0.03101	0.01217	0.01319	0.02062	0.01052	0.03454	0.00308	0.03636
	2024.81	202.481	0.01546	0.031	0.01199	0.01353	0.01997	0.00979	0.03516	0.0035	0.03568
	2025.31	202.531	0.0157	0.03079	0.01231	0.01323	0.01922	0.01072	0.03504	0.00357	0.03448
	2025.81	202.581	0.01555	0.031	0.01268	0.01287	0.01917	0.01251	0.03384	0.00379	0.03303
	2026.31	202.631	0.01546	0.03088	0.01259	0.01244	0.02006	0.01437	0.03214	0.00394	0.03314
	2026.81	202.681	0.01522	0.03044	0.01212	0.01208	0.02039	0.01567	0.03027	0.00367	0.03409
	2027.31	202.731	0.01432	0.03029	0.01227	0.01283	0.02025	0.01537	0.02919	0.00355	0.0343
	2027.81	202.781	0.01397	0.02987	0.01319	0.01329	0.02003	0.01447	0.02793	0.00435	0.03621
	2028.31	202.831	0.01374	0.02876	0.01401	0.01364	0.02028	0.01417	0.02808	0.00449	0.03699
	2028.81	202.881	0.01365	0.02744	0.01494	0.01398	0.02078	0.01411	0.02927	0.00461	0.03677
	2029.31	202.931	0.01361	0.02807	0.01525	0.01422	0.02047	0.01448	0.03083	0.00376	0.0364
	2029.81	202.981	0.0143	0.02854	0.01536	0.01375	0.01983	0.01381	0.03162	0.00413	0.03745
	2030.31	203.031	0.01454	0.02812	0.01495	0.01385	0.02006	0.01375	0.03151	0.00529	0.03804
	2030.8	203.08	0.01596	0.02749	0.01397	0.01385	0.02077	0.01395	0.0324	0.00562	0.03868
	2031.3	203.13	0.0171	0.02817	0.01341	0.01328	0.02119	0.01407	0.03267	0.00594	0.03914
	2031.8	203.18	0.01806	0.02961	0.01332	0.01316	0.0213	0.01375	0.03198	0.00646	0.03922
	2032.3	203.23	0.01832	0.02982	0.01432	0.01334	0.02177	0.01367	0.03055	0.00618	0.03763
	2032.8	203.28	0.01838	0.02964	0.0154	0.01373	0.02163	0.01389	0.03007	0.00655	0.03859
	2033.3	203.33	0.01839	0.03007	0.01573	0.01447	0.02172	0.01455	0.02906	0.00778	0.03983
	2033.8	203.38	0.01828	0.02994	0.01595	0.01551	0.02216	0.01469	0.02776	0.00922	0.04012
	2034.3	203.43	0.01873	0.03049	0.01581	0.01574	0.02203	0.0152	0.02639	0.01034	0.03973
	2034.8	203.48	0.01947	0.0312	0.01523	0.01589	0.0225	0.01547	0.02565	0.01086	0.03827
	2035.3	203.53	0.01964	0.0318	0.01546	0.01573	0.02283	0.01606	0.025	0.01137	0.03789
	2035.8	203.58	0.01981	0.03225	0.01508	0.01556	0.02347	0.01525	0.02603	0.01179	0.03764
	2036.3	203.63	0.01984	0.03279	0.01437	0.01499	0.02438	0.01447	0.02727	0.01258	0.03594
	2036.8	203.68	0.01991	0.03288	0.01484	0.01439	0.02461	0.01415	0.0281	0.01286	0.03403
	2037.3	203.73	0.0202	0.03319	0.01489	0.01459	0.02508	0.01321	0.02898	0.01306	0.0332
	2037.8	203.78	0.02058	0.0334	0.01367	0.01497	0.0252	0.01355	0.02909	0.01318	0.03575
	2038.3	203.83	0.0211	0.03374	0.01287	0.01542	0.02478	0.01351	0.02882	0.01322	0.03918
	2038.8	203.88	0.0216	0.03405	0.01255	0.01548	0.02525	0.01303	0.02943	0.01226	0.04106
	2039.3	203.93	0.02189	0.03448	0.01276	0.01584	0.02573	0.01451	0.03037	0.01203	0.04224
	2039.8	203.98	0.02189	0.0357	0.01225	0.01666	0.02672	0.01474	0.03127	0.01242	0.0446
	2040.3	204.03	0.02178	0.03559	0.01131	0.01681	0.02783	0.01493	0.03153	0.01237	0.04522
	2040.8	204.08	0.02109	0.03532	0.01184	0.01708	0.02754	0.01597	0.03104	0.01217	0.04403
	2041.3	204.13	0.02078	0.03574	0.01272	0.01805	0.02713	0.01617	0.03078	0.01291	0.04357
	2041.8	204.18	0.02095	0.03591	0.01333	0.01808	0.02717	0.01443	0.03097	0.01425	0.04396
	2042.3	204.23	0.02129	0.03581	0.01358	0.01816	0.02749	0.01386	0.0315	0.01577	0.04367
	2042.8	204.28	0.02114	0.03492	0.01367	0.01812	0.02686	0.0138	0.03264	0.01672	0.04456
	2043.3	204.33	0.02121	0.03411	0.01375	0.018	0.02706	0.01407	0.03314	0.01684	0.0457
	2043.8	204.38	0.02118	0.03453	0.01386	0.01832	0.02771	0.01568	0.03308	0.01675	0.04545
	2044.3	204.43	0.02069	0.03509	0.01399	0.01818	0.02814	0.01688	0.03287	0.01691	0.04597
	2044.8	204.48	0.02061	0.03536	0.01432	0.01809	0.02883	0.01737	0.03295	0.01801	0.04576
	2045.3	204.53	0.02106	0.036	0.01501	0.01816	0.02932	0.01811	0.03362	0.01789	0.04416
	2045.8	204.58	0.02164	0.03624	0.01399	0.01766	0.02962	0.0184	0.03522	0.01823	0.04429
	2046.3	204.63	0.02274	0.03631	0.0146	0.01737	0.02954	0.01881	0.03676	0.0178	0.0449
	2046.8	204.68	0.0239	0.03604	0.01483	0.01722	0.02998	0.01899	0.03812	0.01807	0.04457
	2047.3	204.73	0.02422	0.03556	0.01564	0.01726	0.03027	0.01841	0.0388	0.01751	0.04461
	2047.79	204.779	0.0237	0.03539	0.01649	0.01792	0.03089	0.01862	0.03873	0.01727	0.04399
	2048.29	204.829	0.02309	0.03517	0.01761	0.01862	0.03096	0.01951	0.03866	0.0179	0.04293
	2048.79	204.879	0.02212	0.03548	0.01864	0.01928	0.03141	0.02044	0.03879	0.0179	0.04218
	2049.29	204.929	0.02146	0.03561	0.0193	0.01879	0.03129	0.01989	0.04006	0.01808	0.04153
	2049.79	204.979	0.02191	0.03549	0.01867	0.01841	0.03115	0.01922	0.04196	0.01768	0.03948
	2050.29	205.029	0.02182	0.03561	0.0189	0.01787	0.03084	0.02016	0.04331	0.01716	0.03968
	2050.79	205.079	0.02177	0.03485	0.01893	0.01826	0.0314	0.01992	0.04351	0.01653	0.04142
	2051.29	205.129	0.02146	0.0348	0.01873	0.01796	0.0317	0.01885	0.04339	0.01547	0.04163
	2051.79	205.179	0.02053	0.03474	0.01931	0.01787	0.03186	0.01784	0.04343	0.01501	0.04218
	2052.29	205.229	0.01985	0.03518	0.01981	0.0181	0.03118	0.01635	0.04456	0.0158	0.042
	2052.79	205.279	0.02048	0.03573	0.02056	0.01765	0.03103	0.01683	0.04529	0.01663	0.04108
	2053.29	205.329	0.02131	0.03543	0.0218	0.01807	0.03062	0.01768	0.04616	0.01676	0.03967
	2053.79	205.379	0.02251	0.03647	0.02246	0.01747	0.03019	0.01773	0.04647	0.01625	0.03959
	2054.29	205.429	0.0233	0.03729	0.02219	0.01675	0.03031	0.0175	0.04585	0.01589	0.04068
	2054.79	205.479	0.02393	0.03735	0.02229	0.01651	0.03082	0.01706	0.0456	0.01517	0.0423
	2055.29	205.529	0.02447	0.03738	0.02186	0.01687	0.03167	0.0171	0.04557	0.01382	0.04157
	2055.79	205.579	0.02569	0.03807	0.02168	0.0167	0.03225	0.01743	0.04514	0.01238	0.04189
	2056.29	205.629	0.02624	0.03936	0.0218	0.01634	0.03238	0.01707	0.04353	0.01046	0.04233
	2056.79	205.679	0.02655	0.04045	0.02216	0.01669	0.03265	0.01696	0.04219	0.01012	0.0419
	2057.29	205.729	0.02649	0.04122	0.02162	0.01638	0.0327	0.0172	0.04162	0.01061	0.04144
	2057.79	205.779	0.02705	0.04255	0.02076	0.01619	0.03221	0.01737	0.04236	0.0119	0.04178
	2058.29	205.829	0.02775	0.04295	0.02093	0.01684	0.03299	0.01666	0.04246	0.01362	0.04089
	2058.79	205.879	0.02791	0.04338	0.0213	0.01716	0.03371	0.01617	0.04324	0.014	0.04044
	2059.29	205.929	0.02792	0.04479	0.02079	0.01721	0.03427	0.01711	0.04333	0.01381	0.03989
	2059.79	205.979	0.0282	0.04562	0.02044	0.01731	0.03541	0.01775	0.04292	0.01375	0.03943
	2060.29	206.029	0.02815	0.04648	0.02062	0.01712	0.03616	0.01801	0.04318	0.01391	0.03983
	2060.79	206.079	0.02853	0.04683	0.02036	0.01715	0.03664	0.0178	0.04337	0.01377	0.03951
	2061.29	206.129	0.02871	0.04737	0.01971	0.01727	0.03661	0.01766	0.0435	0.01349	0.03823
	2061.79	206.179	0.02916	0.04738	0.01968	0.01785	0.03674	0.018	0.04386	0.01246	0.03905
	2062.29	206.229	0.02985	0.04747	0.01918	0.01867	0.0375	0.01781	0.0439	0.01237	0.04136
	2062.79	206.279	0.03033	0.04798	0.01951	0.01945	0.03748	0.01818	0.04355	0.01197	0.04319
	2063.29	206.329	0.03019	0.0487	0.01964	0.01985	0.03751	0.01856	0.04395	0.01185	0.04313
	2063.79	206.379	0.02987	0.04909	0.0192	0.02045	0.03815	0.01859	0.04486	0.01237	0.0426
	2064.29	206.429	0.02986	0.04989	0.01913	0.02082	0.03792	0.01786	0.04511	0.01339	0.04406
	2064.78	206.478	0.02946	0.05003	0.01819	0.02145	0.03781	0.01744	0.04453	0.01434	0.0448
	2065.28	206.528	0.02896	0.04958	0.01814	0.02189	0.03809	0.01802	0.04328	0.01506	0.04343
	2065.78	206.578	0.02866	0.05108	0.01942	0.02258	0.03801	0.01793	0.04222	0.01475	0.04409
	2066.28	206.628	0.02885	0.05101	0.01989	0.02323	0.03904	0.01739	0.04265	0.01407	0.04577
	2066.78	206.678	0.02858	0.05072	0.01993	0.0231	0.03978	0.01758	0.04323	0.01372	0.04724
	2067.28	206.728	0.02848	0.05081	0.01907	0.02305	0.04029	0.01889	0.04428	0.0133	0.04863
	2067.78	206.778	0.02845	0.0512	0.01891	0.02292	0.04062	0.01956	0.04488	0.01298	0.04963
	2068.28	206.828	0.02846	0.05173	0.01892	0.02273	0.04181	0.0203	0.04457	0.01316	0.04839
	2068.78	206.878	0.02857	0.05207	0.01908	0.023	0.04212	0.02017	0.04478	0.01353	0.04816
	2069.28	206.928	0.02979	0.05242	0.0199	0.0232	0.04186	0.01962	0.04544	0.0146	0.04891
	2069.78	206.978	0.03047	0.05219	0.02069	0.0233	0.04214	0.02022	0.04593	0.01484	0.04847
	2070.28	207.028	0.03165	0.05183	0.02094	0.02376	0.04292	0.02095	0.0463	0.01363	0.04821
	2070.78	207.078	0.03217	0.05179	0.02106	0.024	0.04345	0.02127	0.04661	0.01263	0.04846
	2071.28	207.128	0.03217	0.05146	0.02274	0.02435	0.04358	0.02167	0.04613	0.01256	0.04768
	2071.78	207.178	0.03143	0.05079	0.02389	0.02518	0.04366	0.02078	0.04559	0.01289	0.04745
	2072.28	207.228	0.03093	0.05104	0.02486	0.02562	0.04366	0.02035	0.04553	0.01289	0.04679
	2072.78	207.278	0.03041	0.05011	0.02481	0.02568	0.04417	0.02114	0.0457	0.01428	0.04518
	2073.28	207.328	0.03056	0.04996	0.02449	0.02602	0.04384	0.02136	0.046	0.01529	0.04587
	2073.78	207.378	0.03078	0.05063	0.02457	0.02605	0.04384	0.02187	0.04657	0.01542	0.04562
	2074.28	207.428	0.03109	0.05108	0.02439	0.02568	0.04339	0.02206	0.04697	0.0161	0.04532
	2074.78	207.478	0.03151	0.05157	0.02478	0.02506	0.04409	0.02228	0.04686	0.01681	0.04441
	2075.28	207.528	0.03216	0.05114	0.02604	0.02462	0.04395	0.0227	0.04655	0.01688	0.04601
	2075.78	207.578	0.03321	0.05189	0.02721	0.02472	0.04411	0.0224	0.04674	0.01665	0.04665
	2076.28	207.628	0.03351	0.05343	0.02787	0.02478	0.04356	0.02182	0.04767	0.01571	0.04677
	2076.78	207.678	0.03382	0.05355	0.02931	0.02485	0.04288	0.02155	0.04931	0.01502	0.04865
	2077.28	207.728	0.03446	0.05424	0.02906	0.02398	0.04256	0.02183	0.05073	0.01489	0.04935
	2077.78	207.778	0.0349	0.05462	0.02927	0.02369	0.04222	0.02215	0.05105	0.01493	0.04991
	2078.28	207.828	0.03527	0.05365	0.02939	0.02465	0.04203	0.02183	0.05135	0.01462	0.05063
	2078.78	207.878	0.03571	0.05314	0.02921	0.02467	0.04198	0.02136	0.05091	0.01453	0.05192
	2079.28	207.928	0.03608	0.0529	0.02972	0.02454	0.04219	0.02098	0.05078	0.01505	0.05161
	2079.78	207.978	0.03682	0.05347	0.03053	0.0249	0.04227	0.0209	0.0507	0.01581	0.05198
	2080.28	208.028	0.03765	0.05411	0.03029	0.02468	0.04237	0.02121	0.05096	0.01675	0.05182
	2080.78	208.078	0.03852	0.05429	0.03035	0.02405	0.04185	0.02219	0.05082	0.01758	0.05287
	2081.28	208.128	0.03936	0.0552	0.03046	0.02418	0.04059	0.02237	0.05079	0.01841	0.05265
	2081.77	208.177	0.03973	0.05604	0.0309	0.02476	0.0404	0.0223	0.05164	0.01956	0.05116
	2082.27	208.227	0.03964	0.05621	0.03159	0.02535	0.04049	0.02289	0.05267	0.02013	0.04891
	2082.77	208.277	0.03982	0.05676	0.03166	0.02573	0.04074	0.0233	0.05361	0.01968	0.04782
	2083.27	208.327	0.04016	0.05716	0.03157	0.02636	0.04177	0.02245	0.05363	0.01942	0.04792
	2083.77	208.377	0.03993	0.05775	0.03151	0.02641	0.04235	0.02328	0.05296	0.01835	0.04869
	2084.27	208.427	0.03993	0.05843	0.03151	0.02675	0.04302	0.02373	0.05138	0.01829	0.04916
	2084.77	208.477	0.03998	0.05863	0.03176	0.02687	0.043	0.02314	0.05098	0.01903	0.04934
	2085.27	208.527	0.04037	0.05915	0.03163	0.02747	0.0428	0.02225	0.05103	0.01981	0.04932
	2085.77	208.577	0.04064	0.0597	0.03144	0.02817	0.04248	0.02172	0.05079	0.02066	0.04884
	2086.27	208.627	0.04027	0.06069	0.03091	0.02878	0.04231	0.02194	0.05069	0.02157	0.04845
	2086.77	208.677	0.03955	0.06081	0.03029	0.02957	0.04185	0.02322	0.05126	0.02156	0.04906
	2087.27	208.727	0.03936	0.06074	0.0295	0.02955	0.04079	0.02387	0.0514	0.02255	0.04974
	2087.77	208.777	0.03913	0.05995	0.02921	0.02968	0.04017	0.02334	0.05207	0.0229	0.04978
	2088.27	208.827	0.03864	0.06023	0.02907	0.02901	0.03938	0.02224	0.05268	0.02311	0.05013
	2088.77	208.877	0.03842	0.06096	0.02982	0.02929	0.03963	0.02034	0.05245	0.02305	0.0513
	2089.27	208.927	0.03835	0.06194	0.03024	0.02982	0.03981	0.01953	0.05228	0.02227	0.05266
	2089.77	208.977	0.03836	0.06161	0.0302	0.03058	0.04037	0.02014	0.05203	0.02167	0.0526
	2090.27	209.027	0.0387	0.06192	0.03078	0.03129	0.0404	0.02089	0.05132	0.02135	0.0522
	2090.77	209.077	0.03912	0.06165	0.03116	0.03149	0.04039	0.02138	0.05145	0.0208	0.05297
	2091.27	209.127	0.03963	0.06064	0.03032	0.03116	0.04104	0.02166	0.05197	0.02107	0.05319
	2091.77	209.177	0.04046	0.06128	0.02992	0.0309	0.04061	0.02219	0.05246	0.02191	0.05186
	2092.27	209.227	0.04137	0.06158	0.03006	0.03144	0.04003	0.02156	0.05288	0.02222	0.05137
	2092.77	209.277	0.04173	0.06194	0.03028	0.03199	0.04001	0.02128	0.05219	0.02234	0.0513
	2093.27	209.327	0.04198	0.0622	0.03082	0.03241	0.04063	0.02159	0.05203	0.02219	0.05124
	2093.77	209.377	0.04234	0.06167	0.03185	0.03346	0.04084	0.02132	0.05209	0.02168	0.05148
	2094.27	209.427	0.04286	0.06161	0.03249	0.03401	0.0413	0.02188	0.05178	0.02224	0.05076
	2094.77	209.477	0.04214	0.06159	0.03279	0.03402	0.04203	0.02283	0.05148	0.02233	0.04951
	2095.27	209.527	0.04186	0.06136	0.03284	0.03445	0.04234	0.02307	0.05094	0.02231	0.04927
	2095.77	209.577	0.04152	0.06147	0.03278	0.03467	0.04242	0.02289	0.05122	0.02133	0.04976
	2096.27	209.627	0.04137	0.06129	0.03316	0.03452	0.04239	0.02269	0.05145	0.02089	0.05072
	2096.77	209.677	0.04147	0.06099	0.03325	0.0351	0.04259	0.02267	0.05151	0.02086	0.05234
	2097.27	209.727	0.04236	0.06199	0.03289	0.03503	0.04281	0.02369	0.05099	0.02173	0.05282
	2097.77	209.777	0.04198	0.06275	0.03279	0.03489	0.04244	0.02442	0.05066	0.02223	0.05282
	2098.27	209.827	0.04188	0.06403	0.03315	0.03491	0.04265	0.02467	0.05161	0.02229	0.05353
	2098.76	209.876	0.04199	0.06403	0.03419	0.03501	0.0432	0.02538	0.05326	0.02242	0.05278
	2099.26	209.926	0.04194	0.06381	0.03458	0.03448	0.04384	0.02504	0.05465	0.02234	0.05291
	2099.76	209.976	0.04214	0.06371	0.03488	0.03436	0.04417	0.02438	0.05623	0.02149	0.05441
	2100.26	210.026	0.04298	0.06349	0.03489	0.0346	0.04382	0.0247	0.05723	0.02028	0.0569
	2100.76	210.076	0.04344	0.06423	0.03484	0.03535	0.04366	0.02442	0.05711	0.01939	0.05746
	2101.26	210.126	0.04362	0.06374	0.03476	0.03542	0.04423	0.02411	0.0575	0.01751	0.05835
	2101.76	210.176	0.04365	0.06379	0.03528	0.03524	0.04477	0.02381	0.05833	0.01692	0.05885
	2102.26	210.226	0.04399	0.06425	0.03494	0.03562	0.0455	0.0242	0.05994	0.01799	0.05912
	2102.76	210.276	0.04406	0.06394	0.03532	0.03669	0.04526	0.02427	0.06259	0.01944	0.05886
	2103.26	210.326	0.04447	0.06394	0.0366	0.03746	0.04587	0.02419	0.06441	0.02026	0.05732
	2103.76	210.376	0.04501	0.06422	0.03677	0.03725	0.04595	0.02447	0.06559	0.02139	0.05637
	2104.26	210.426	0.04593	0.06562	0.03644	0.0371	0.04648	0.02449	0.06688	0.02229	0.05668
	2104.76	210.476	0.04669	0.0669	0.03562	0.03733	0.04693	0.02447	0.0668	0.02158	0.0585
	2105.26	210.526	0.047	0.06735	0.03445	0.03714	0.0474	0.02517	0.06704	0.02001	0.05975
	2105.76	210.576	0.04733	0.06822	0.03427	0.03693	0.04742	0.02558	0.06767	0.0187	0.05967
	2106.26	210.626	0.04724	0.06962	0.03549	0.03697	0.04802	0.02542	0.0686	0.01781	0.05863
	2106.76	210.676	0.04669	0.07034	0.03556	0.03643	0.04986	0.02506	0.06945	0.01706	0.05774
	2107.26	210.726	0.04636	0.0707	0.03442	0.03595	0.05051	0.0251	0.07013	0.01722	0.05625
	2107.76	210.776	0.04727	0.07156	0.03341	0.03533	0.05054	0.02369	0.0713	0.01806	0.05712
	2108.26	210.826	0.04765	0.07191	0.0335	0.03397	0.05073	0.02264	0.07131	0.01967	0.058
	2108.76	210.876	0.04762	0.07195	0.03389	0.03351	0.05099	0.0241	0.07151	0.02068	0.05967
	2109.26	210.926	0.04809	0.07237	0.0347	0.03405	0.05058	0.02463	0.07251	0.02216	0.06168
	2109.76	210.976	0.04858	0.07304	0.03474	0.0341	0.05004	0.02516	0.07407	0.02243	0.06276
	2110.26	211.026	0.04939	0.07395	0.03457	0.03434	0.0498	0.02586	0.0756	0.0222	0.06321
	2110.76	211.076	0.04933	0.07466	0.03482	0.03402	0.05013	0.02686	0.07706	0.02304	0.06303
	2111.26	211.126	0.04911	0.07497	0.03499	0.03422	0.05002	0.02781	0.07826	0.02318	0.06277
	2111.76	211.176	0.04915	0.07457	0.03525	0.03383	0.04935	0.02802	0.07922	0.02261	0.06187
	2112.26	211.226	0.04919	0.07504	0.03666	0.03378	0.04946	0.02696	0.0785	0.02259	0.06295
	2112.76	211.276	0.04833	0.07625	0.03813	0.03408	0.05037	0.02605	0.07724	0.02344	0.06364
	2113.26	211.326	0.04858	0.07819	0.03967	0.03461	0.05081	0.02589	0.07724	0.02521	0.06415
	2113.76	211.376	0.04939	0.07804	0.04058	0.03623	0.05181	0.02687	0.07659	0.02612	0.06603
	2114.26	211.426	0.05018	0.07834	0.04001	0.03638	0.05183	0.0286	0.07646	0.02675	0.06759
	2114.76	211.476	0.05076	0.07842	0.04043	0.03582	0.05166	0.02987	0.07611	0.02799	0.06819
	2115.26	211.526	0.05146	0.07873	0.04061	0.03492	0.05096	0.02977	0.07501	0.02908	0.06808
	2115.75	211.575	0.05173	0.07843	0.04062	0.03335	0.05101	0.02874	0.0742	0.02985	0.06842
	2116.25	211.625	0.05228	0.07917	0.04029	0.03159	0.05027	0.02731	0.07343	0.03007	0.0687
	2116.75	211.675	0.05251	0.07986	0.04119	0.0313	0.04922	0.02693	0.07329	0.02945	0.06781
	2117.25	211.725	0.05276	0.08013	0.04179	0.03129	0.04968	0.0279	0.07336	0.02918	0.06821
	2117.75	211.775	0.05259	0.08038	0.04244	0.03149	0.05053	0.02892	0.07312	0.02857	0.06964
	2118.25	211.825	0.05221	0.08094	0.04345	0.03209	0.05077	0.0302	0.07344	0.02727	0.07037
	2118.75	211.875	0.05172	0.0805	0.04356	0.03314	0.05009	0.0298	0.07283	0.02758	0.07052
	2119.25	211.925	0.0509	0.08062	0.04355	0.03404	0.04991	0.03035	0.07198	0.02876	0.07064
	2119.75	211.975	0.05009	0.08096	0.04408	0.03479	0.04976	0.03019	0.07037	0.02885	0.07133
	2120.25	212.025	0.05014	0.08068	0.04484	0.03568	0.04951	0.03058	0.06892	0.02832	0.07278
	2120.75	212.075	0.05024	0.08094	0.0461	0.03698	0.04943	0.03058	0.06803	0.02789	0.07337
	2121.25	212.125	0.04987	0.0814	0.04678	0.03846	0.04874	0.02995	0.06662	0.02899	0.07326
	2121.75	212.175	0.04971	0.08184	0.04745	0.03984	0.04846	0.03064	0.06625	0.03051	0.07333
	2122.25	212.225	0.05039	0.08319	0.04794	0.03983	0.04831	0.03138	0.06694	0.03162	0.07234
	2122.75	212.275	0.05061	0.08369	0.04859	0.04046	0.04848	0.03171	0.068	0.03059	0.07123
	2123.25	212.325	0.05116	0.0829	0.04822	0.04009	0.05014	0.03238	0.0685	0.02987	0.0714
	2123.75	212.375	0.05136	0.08227	0.04814	0.03949	0.05104	0.03289	0.06844	0.02963	0.07177
	2124.25	212.425	0.05128	0.08213	0.04818	0.0399	0.05152	0.03234	0.06802	0.02893	0.07325
	2124.75	212.475	0.052	0.08143	0.04805	0.04202	0.05124	0.03187	0.06736	0.0285	0.07391
	2125.25	212.525	0.05312	0.08169	0.04833	0.04362	0.05109	0.03195	0.06679	0.02819	0.07256
	2125.75	212.575	0.05317	0.08193	0.04824	0.04494	0.0505	0.03196	0.06708	0.02805	0.07057
	2126.25	212.625	0.05281	0.08301	0.04859	0.04605	0.05045	0.03187	0.06827	0.02859	0.06923
	2126.75	212.675	0.0525	0.08413	0.04865	0.04657	0.05052	0.03129	0.06862	0.03103	0.0686
	2127.25	212.725	0.05308	0.08436	0.04877	0.04704	0.05116	0.03096	0.0695	0.03249	0.06759
	2127.75	212.775	0.05352	0.08422	0.04846	0.0475	0.05188	0.02969	0.07003	0.03277	0.06605
	2128.25	212.825	0.0538	0.08457	0.04815	0.0485	0.05254	0.0299	0.06951	0.03208	0.06529
	2128.75	212.875	0.05438	0.08407	0.04683	0.04932	0.0526	0.03009	0.06989	0.03137	0.06532
	2129.25	212.925	0.05525	0.08474	0.04578	0.04935	0.05298	0.02995	0.07007	0.03122	0.06603
	2129.75	212.975	0.05549	0.08484	0.04519	0.04914	0.05325	0.02954	0.07048	0.03007	0.06679
	2130.25	213.025	0.05557	0.08493	0.04463	0.04881	0.05354	0.02943	0.07228	0.03056	0.06653
	2130.75	213.075	0.05571	0.08616	0.04533	0.04764	0.05376	0.02918	0.0738	0.03114	0.06486
	2131.25	213.125	0.05612	0.08685	0.04594	0.0478	0.05392	0.02913	0.07465	0.03181	0.06352
	2131.75	213.175	0.05696	0.08694	0.0451	0.04836	0.05404	0.0289	0.07543	0.03183	0.06361
	2132.25	213.225	0.0583	0.08757	0.04571	0.04941	0.05401	0.02947	0.07568	0.03187	0.06423
	2132.74	213.274	0.0591	0.08823	0.04665	0.05042	0.05409	0.03039	0.07527	0.03214	0.06617
	2133.24	213.324	0.05909	0.08856	0.04719	0.05108	0.05452	0.03143	0.07579	0.03244	0.06719
	2133.74	213.374	0.05933	0.08861	0.04745	0.05272	0.05521	0.03255	0.07736	0.03241	0.06755
	2134.24	213.424	0.05944	0.08909	0.04802	0.05326	0.05603	0.03256	0.07921	0.0326	0.068
	2134.74	213.474	0.05957	0.08997	0.04787	0.05353	0.05683	0.03278	0.08006	0.03317	0.06702
	2135.24	213.524	0.06004	0.09039	0.04777	0.05395	0.05785	0.03282	0.08034	0.03359	0.06592
	2135.74	213.574	0.06034	0.09032	0.04793	0.05442	0.05838	0.03243	0.07964	0.03456	0.06509
	2136.24	213.624	0.06033	0.09087	0.04855	0.05556	0.05778	0.03202	0.07869	0.03481	0.06532
	2136.74	213.674	0.05993	0.09097	0.04907	0.05584	0.05797	0.03194	0.07809	0.035	0.06557
	2137.24	213.724	0.05972	0.09087	0.04999	0.05597	0.05832	0.03206	0.07737	0.03622	0.06621
	2137.74	213.774	0.06059	0.09152	0.05023	0.05605	0.05871	0.03291	0.07764	0.03708	0.06775
	2138.24	213.824	0.06236	0.0921	0.04955	0.05627	0.05854	0.03317	0.07907	0.03716	0.06869
	2138.74	213.874	0.06308	0.09189	0.04942	0.05501	0.05827	0.03386	0.0785	0.03659	0.07031
	2139.24	213.924	0.06336	0.09234	0.04981	0.05331	0.05821	0.03391	0.07863	0.03712	0.07157
	2139.74	213.974	0.06363	0.09232	0.05066	0.05224	0.05898	0.03323	0.07849	0.03817	0.0708
	2140.24	214.024	0.0633	0.09275	0.05058	0.05142	0.05978	0.03272	0.07838	0.03848	0.07011
	2140.74	214.074	0.06244	0.09285	0.05082	0.05153	0.06024	0.03324	0.07848	0.03807	0.07018
	2141.24	214.124	0.06325	0.09318	0.05085	0.05246	0.06054	0.03426	0.0786	0.03634	0.06966
	2141.74	214.174	0.06362	0.09233	0.052	0.05433	0.06148	0.03599	0.0781	0.03495	0.0692
	2142.24	214.224	0.06356	0.09169	0.05299	0.05426	0.06234	0.03787	0.07816	0.03516	0.07141
	2142.74	214.274	0.06286	0.09167	0.05465	0.05385	0.06209	0.03815	0.07753	0.03558	0.07298
	2143.24	214.324	0.06224	0.09264	0.05507	0.05379	0.06134	0.03875	0.0777	0.0364	0.07332
	2143.74	214.374	0.06166	0.09296	0.05491	0.05308	0.06091	0.0381	0.07684	0.03844	0.07283
	2144.24	214.424	0.06161	0.09332	0.05515	0.05284	0.06154	0.03864	0.07661	0.03927	0.07247
	2144.74	214.474	0.06304	0.0933	0.05508	0.05279	0.0622	0.03825	0.07657	0.0389	0.0717
	2145.24	214.524	0.06411	0.09263	0.05556	0.05292	0.063	0.03882	0.07671	0.03829	0.07068
	2145.74	214.574	0.06413	0.09299	0.05625	0.05336	0.06376	0.03873	0.07711	0.03831	0.0704
	2146.24	214.624	0.06448	0.0935	0.05665	0.05275	0.06427	0.03938	0.07784	0.03855	0.07016
	2146.74	214.674	0.06479	0.09362	0.05684	0.05185	0.06536	0.04029	0.07857	0.03913	0.06988
	2147.24	214.724	0.06481	0.09439	0.05703	0.05108	0.06544	0.04008	0.0784	0.03954	0.06952
	2147.74	214.774	0.06455	0.09406	0.0571	0.05085	0.06556	0.0404	0.07781	0.03937	0.07001
	2148.24	214.824	0.06437	0.09326	0.05695	0.05014	0.0661	0.04056	0.07851	0.04002	0.07092
	2148.74	214.874	0.06425	0.09307	0.05735	0.0509	0.06619	0.04	0.07905	0.04035	0.07143
	2149.24	214.924	0.06441	0.09334	0.05809	0.05248	0.06641	0.04024	0.07896	0.0401	0.07121
	2149.73	214.973	0.06533	0.09363	0.05823	0.05314	0.06654	0.04019	0.07802	0.03992	0.07076
	2150.23	215.023	0.06601	0.09446	0.05874	0.0529	0.06647	0.04092	0.07708	0.03944	0.07088
	2150.73	215.073	0.06612	0.09539	0.0583	0.05218	0.06648	0.04098	0.07702	0.04003	0.07114
	2151.23	215.123	0.06561	0.09604	0.05836	0.05177	0.06646	0.04072	0.07756	0.041	0.07198
	2151.73	215.173	0.06636	0.09626	0.05828	0.05117	0.06631	0.041	0.07882	0.04093	0.07392
	2152.23	215.223	0.06783	0.09633	0.05779	0.05139	0.06599	0.04083	0.08069	0.03975	0.07539
	2152.73	215.273	0.06852	0.096	0.05764	0.05153	0.06554	0.04085	0.08253	0.03859	0.07568
	2153.23	215.323	0.0691	0.09624	0.05735	0.05168	0.06527	0.04219	0.08304	0.03743	0.07681
	2153.73	215.373	0.07023	0.09652	0.05731	0.05153	0.06545	0.04242	0.08338	0.03838	0.07726
	2154.23	215.423	0.07098	0.09846	0.05734	0.05093	0.06595	0.04187	0.08354	0.03856	0.07896
	2154.73	215.473	0.07107	0.09956	0.05814	0.05075	0.06612	0.04125	0.08401	0.0384	0.08046
	2155.23	215.523	0.0711	0.10069	0.05883	0.05108	0.06596	0.04096	0.08371	0.03827	0.08074
	2155.73	215.573	0.07128	0.10247	0.05926	0.05104	0.06636	0.04101	0.0829	0.03793	0.08123
	2156.23	215.623	0.07123	0.10228	0.05949	0.05254	0.06648	0.04184	0.08258	0.03774	0.08106
	2156.73	215.673	0.07092	0.10197	0.05975	0.05378	0.06655	0.04242	0.08168	0.03801	0.08184
	2157.23	215.723	0.07082	0.10253	0.05924	0.05386	0.06687	0.04249	0.08098	0.03899	0.08116
	2157.73	215.773	0.07149	0.10256	0.0585	0.054	0.06671	0.04152	0.08197	0.03918	0.08112
	2158.23	215.823	0.07257	0.10216	0.05874	0.05437	0.06671	0.04075	0.08336	0.03859	0.0809
	2158.73	215.873	0.07384	0.10169	0.05886	0.05481	0.06668	0.03999	0.08381	0.03812	0.08138
	2159.23	215.923	0.07481	0.10246	0.05986	0.05517	0.06669	0.03917	0.08436	0.03846	0.08273
	2159.73	215.973	0.07557	0.10285	0.06091	0.05624	0.06581	0.03876	0.08408	0.03937	0.08339
	2160.23	216.023	0.07599	0.1029	0.06082	0.05646	0.0656	0.03858	0.08437	0.0391	0.08358
	2160.73	216.073	0.07567	0.10291	0.05997	0.05668	0.06505	0.03801	0.08524	0.03894	0.08407
	2161.23	216.123	0.07587	0.1036	0.05997	0.05623	0.06593	0.03823	0.08611	0.0384	0.08471
	2161.73	216.173	0.07635	0.10436	0.05982	0.056	0.06758	0.03883	0.08754	0.03845	0.08466
	2162.23	216.223	0.0773	0.10526	0.06002	0.05582	0.06807	0.03869	0.08823	0.03911	0.08462
	2162.73	216.273	0.07787	0.10687	0.06098	0.05625	0.06892	0.03893	0.08755	0.03906	0.085
	2163.23	216.323	0.07728	0.10723	0.06141	0.05648	0.06884	0.03837	0.08607	0.04023	0.0837
	2163.73	216.373	0.07697	0.10582	0.06193	0.05612	0.06943	0.03755	0.08533	0.04055	0.08407
	2164.23	216.423	0.07684	0.10564	0.06165	0.05652	0.07006	0.03723	0.08524	0.04036	0.08353
	2164.73	216.473	0.07678	0.10589	0.06106	0.05657	0.07052	0.03707	0.08471	0.0386	0.0823
	2165.23	216.523	0.07681	0.10618	0.06069	0.05703	0.07035	0.03736	0.08589	0.0367	0.08192
	2165.73	216.573	0.07749	0.10518	0.06111	0.05787	0.06947	0.03875	0.08538	0.03598	0.08184
	2166.23	216.623	0.07925	0.10465	0.06137	0.05806	0.06846	0.03921	0.08583	0.03617	0.08161
	2166.72	216.672	0.07985	0.10485	0.06231	0.05709	0.068	0.03991	0.08687	0.03798	0.08021
	2167.22	216.722	0.07996	0.10649	0.06287	0.05572	0.06768	0.04042	0.08843	0.04019	0.07821
	2167.72	216.772	0.07996	0.10799	0.06333	0.05555	0.06788	0.03974	0.08937	0.04102	0.07563
	2168.22	216.822	0.07968	0.10904	0.06253	0.05604	0.06852	0.03981	0.08974	0.04147	0.07524
	2168.72	216.872	0.07986	0.1092	0.06238	0.05563	0.06909	0.0391	0.08856	0.04046	0.07557
	2169.22	216.922	0.08039	0.10886	0.0632	0.05624	0.06942	0.03874	0.08822	0.03933	0.07491
	2169.72	216.972	0.08109	0.10852	0.06342	0.0561	0.06947	0.03903	0.0879	0.03871	0.07433
	2170.22	217.022	0.08088	0.10865	0.06408	0.05586	0.06957	0.04015	0.08695	0.03858	0.07506
	2170.72	217.072	0.08054	0.10948	0.06464	0.05614	0.06986	0.0402	0.08644	0.03908	0.07553
	2171.22	217.122	0.08048	0.10957	0.0645	0.05632	0.0705	0.04121	0.08699	0.03986	0.07517
	2171.72	217.172	0.0803	0.10983	0.06359	0.05758	0.07085	0.04172	0.08734	0.04028	0.07542
	2172.22	217.222	0.08035	0.1105	0.06398	0.05842	0.07144	0.04358	0.08824	0.04061	0.0761
	2172.72	217.272	0.08122	0.11052	0.0644	0.05889	0.07243	0.04421	0.08902	0.0407	0.07656
	2173.22	217.322	0.08156	0.11045	0.06491	0.05903	0.0735	0.04267	0.09003	0.04059	0.07825
	2173.72	217.372	0.08183	0.11095	0.06563	0.05925	0.07433	0.04107	0.09029	0.04026	0.08007
	2174.22	217.422	0.08247	0.11172	0.0662	0.05945	0.07434	0.04049	0.0904	0.03957	0.08125
	2174.72	217.472	0.08354	0.11239	0.06604	0.05992	0.07372	0.0394	0.09044	0.03953	0.08219
	2175.22	217.522	0.08389	0.11329	0.06499	0.06014	0.07401	0.04057	0.09177	0.0399	0.08229
	2175.72	217.572	0.08348	0.11411	0.06429	0.06077	0.0741	0.04096	0.09358	0.04062	0.08193
	2176.22	217.622	0.08367	0.11384	0.06482	0.0615	0.07427	0.04129	0.09432	0.04043	0.08173
	2176.72	217.672	0.08486	0.11404	0.06611	0.06236	0.07498	0.04121	0.09483	0.04004	0.08227
	2177.22	217.722	0.08552	0.11427	0.06648	0.06336	0.07572	0.04111	0.09527	0.03923	0.08308
	2177.72	217.772	0.08532	0.1142	0.06717	0.06271	0.07691	0.04133	0.09582	0.03858	0.08284
	2178.22	217.822	0.0854	0.11487	0.0674	0.062	0.07704	0.04098	0.09558	0.0385	0.084
	2178.72	217.872	0.08521	0.11544	0.06729	0.06148	0.07682	0.0406	0.09612	0.03953	0.08496
	2179.22	217.922	0.08466	0.11564	0.06748	0.06139	0.07645	0.04119	0.09576	0.04022	0.08514
	2179.72	217.972	0.08462	0.11456	0.06753	0.06185	0.07675	0.04257	0.09524	0.04163	0.08445
	2180.22	218.022	0.08423	0.11459	0.06772	0.06269	0.07729	0.04405	0.09368	0.04283	0.08491
	2180.72	218.072	0.0843	0.11433	0.06812	0.06298	0.07769	0.04577	0.09268	0.04365	0.08569
	2181.22	218.122	0.08432	0.11352	0.06801	0.06419	0.07716	0.04729	0.09271	0.04382	0.08586
	2181.72	218.172	0.08504	0.11461	0.06815	0.06477	0.07634	0.04775	0.09219	0.0432	0.08609
	2182.22	218.222	0.08593	0.11575	0.06872	0.06484	0.07599	0.04828	0.0931	0.04175	0.08609
	2182.72	218.272	0.08615	0.1161	0.0699	0.06553	0.07591	0.04941	0.09459	0.04092	0.08741
	2183.22	218.322	0.0853	0.11691	0.07022	0.06543	0.0766	0.05056	0.09482	0.04106	0.08841
	2183.71	218.371	0.08474	0.11769	0.06946	0.06503	0.07767	0.05133	0.09541	0.04212	0.08902
	2184.21	218.421	0.0843	0.11789	0.06991	0.06492	0.07838	0.05185	0.09628	0.04355	0.08946
	2184.71	218.471	0.08441	0.11812	0.06997	0.06549	0.07937	0.05133	0.09649	0.04476	0.08983
	2185.21	218.521	0.08462	0.1189	0.06964	0.06578	0.08016	0.05119	0.09711	0.04497	0.08997
	2185.71	218.571	0.08477	0.11885	0.06977	0.06597	0.08036	0.05132	0.09692	0.0451	0.09046
	2186.21	218.621	0.08549	0.1184	0.06989	0.06521	0.08102	0.05154	0.09675	0.0456	0.09032
	2186.71	218.671	0.086	0.11821	0.06988	0.06531	0.08151	0.05027	0.09697	0.04662	0.0902
	2187.21	218.721	0.08595	0.11783	0.0706	0.06523	0.08136	0.04905	0.09645	0.04789	0.09
	2187.71	218.771	0.08551	0.11711	0.07159	0.0647	0.081	0.04766	0.09625	0.04793	0.09023
	2188.21	218.821	0.08534	0.11674	0.07081	0.06375	0.08045	0.04679	0.09672	0.04831	0.091
	2188.71	218.871	0.08597	0.11694	0.0699	0.06343	0.08041	0.046	0.0985	0.04718	0.09087
	2189.21	218.921	0.08689	0.11838	0.06953	0.06385	0.08013	0.046	0.09978	0.04683	0.09002
	2189.71	218.971	0.08746	0.11921	0.06976	0.06432	0.08055	0.04683	0.09981	0.04631	0.09074
	2190.21	219.021	0.08813	0.12013	0.07027	0.06513	0.08145	0.04771	0.09928	0.04699	0.09089
	2190.71	219.071	0.08845	0.12064	0.07064	0.06536	0.08224	0.0477	0.09768	0.04864	0.09128
	2191.21	219.121	0.08877	0.12204	0.07051	0.06461	0.08237	0.04716	0.09771	0.04972	0.0906
	2191.71	219.171	0.08885	0.12323	0.07172	0.06397	0.0831	0.04581	0.09691	0.05002	0.09026
	2192.21	219.221	0.08888	0.12389	0.07248	0.06379	0.08408	0.04541	0.09619	0.05	0.09083
	2192.71	219.271	0.089	0.12464	0.07295	0.06287	0.0846	0.04556	0.09475	0.04978	0.09173
	2193.21	219.321	0.08897	0.12518	0.07248	0.06235	0.08436	0.04507	0.09324	0.04919	0.09338
	2193.71	219.371	0.08956	0.12541	0.07225	0.06229	0.0842	0.04439	0.09316	0.04851	0.09457
	2194.21	219.421	0.0903	0.12616	0.07214	0.06254	0.08459	0.04455	0.0943	0.04837	0.09428
	2194.71	219.471	0.09074	0.12666	0.07221	0.06251	0.08456	0.04525	0.09503	0.04765	0.0948
	2195.21	219.521	0.09089	0.12677	0.07261	0.06314	0.08517	0.04588	0.09532	0.04882	0.09485
	2195.71	219.571	0.09014	0.1269	0.07276	0.06416	0.08574	0.0465	0.09613	0.0505	0.09435
	2196.21	219.621	0.09012	0.12735	0.07292	0.06498	0.08653	0.04738	0.09727	0.05143	0.09412
	2196.71	219.671	0.09078	0.12787	0.07291	0.06507	0.08657	0.04798	0.09841	0.05142	0.09309
	2197.21	219.721	0.09139	0.12785	0.07365	0.06461	0.0869	0.04801	0.09946	0.05111	0.09322
	2197.71	219.771	0.09244	0.12819	0.07377	0.06438	0.08628	0.04857	0.10005	0.04995	0.09409
	2198.21	219.821	0.09298	0.12799	0.07388	0.06466	0.08613	0.04901	0.10112	0.04785	0.09503
	2198.71	219.871	0.09391	0.12823	0.0746	0.06533	0.08666	0.04902	0.10126	0.04637	0.09336
	2199.21	219.921	0.09447	0.12864	0.07528	0.06564	0.08671	0.04906	0.10058	0.04594	0.09178
	2199.71	219.971	0.09485	0.12938	0.07578	0.06572	0.08703	0.04968	0.0995	0.04623	0.09137
	2200.21	220.021	0.09529	0.12999	0.07659	0.06571	0.08688	0.05221	0.10012	0.04677	0.0924
	2200.7	220.07	0.0958	0.13035	0.07864	0.06592	0.08602	0.05352	0.0999	0.04657	0.09278
	2201.2	220.12	0.0967	0.13051	0.0801	0.06555	0.08525	0.05336	0.10028	0.04649	0.09321
	2201.7	220.17	0.09752	0.13104	0.0807	0.06582	0.08375	0.05304	0.10189	0.04653	0.09398
	2202.2	220.22	0.09799	0.13165	0.08061	0.06553	0.08246	0.05365	0.10364	0.04632	0.09425
	2202.7	220.27	0.09803	0.13201	0.08074	0.06424	0.08166	0.05342	0.10384	0.04544	0.09468
	2203.2	220.32	0.09848	0.13233	0.08115	0.06463	0.08097	0.05383	0.10327	0.04467	0.0948
	2203.7	220.37	0.09856	0.13245	0.08169	0.06537	0.08108	0.0545	0.1025	0.04518	0.0941
	2204.2	220.42	0.09869	0.13235	0.08282	0.06617	0.08115	0.0543	0.1013	0.04599	0.09364
	2204.7	220.47	0.09887	0.13283	0.0829	0.06709	0.08151	0.05501	0.10086	0.04619	0.09392
	2205.2	220.52	0.09832	0.13371	0.08351	0.06779	0.08116	0.0553	0.10035	0.04657	0.0946
	2205.7	220.57	0.09827	0.13469	0.08314	0.06839	0.08084	0.0558	0.10109	0.04598	0.09307
	2206.2	220.62	0.09842	0.13623	0.08354	0.06872	0.08061	0.05552	0.10179	0.04618	0.09235
	2206.7	220.67	0.09904	0.13701	0.08491	0.06852	0.08093	0.05465	0.10269	0.04688	0.09218
	2207.2	220.72	0.09962	0.13695	0.08549	0.06832	0.08167	0.05379	0.10462	0.04811	0.09351
	2207.7	220.77	0.09993	0.13676	0.0849	0.06833	0.08243	0.05382	0.10557	0.05011	0.09571
	2208.2	220.82	0.1001	0.13654	0.08492	0.06768	0.0826	0.05433	0.10559	0.05033	0.09632
	2208.7	220.87	0.10096	0.13581	0.08562	0.06794	0.08245	0.05412	0.10634	0.0507	0.09566
	2209.2	220.92	0.10192	0.13543	0.0866	0.06818	0.08198	0.05476	0.10643	0.05135	0.09626
	2209.7	220.97	0.10284	0.13578	0.08639	0.06786	0.08119	0.05482	0.10557	0.05123	0.09603
	2210.2	221.02	0.10343	0.13574	0.08543	0.06696	0.08049	0.05505	0.10541	0.0519	0.09576
	2210.7	221.07	0.10402	0.13523	0.08414	0.0658	0.08065	0.05504	0.10557	0.05254	0.09508
	2211.2	221.12	0.10467	0.13491	0.08325	0.06492	0.08142	0.05411	0.10672	0.05344	0.09465
	2211.7	221.17	0.10471	0.13556	0.08464	0.06483	0.08237	0.05378	0.10769	0.05481	0.0955
	2212.2	221.22	0.10451	0.13656	0.08424	0.06475	0.08211	0.05332	0.10792	0.05627	0.09692
	2212.7	221.27	0.10427	0.13667	0.08336	0.06442	0.08224	0.05384	0.10768	0.05661	0.09757
	2213.2	221.32	0.10428	0.13673	0.0821	0.06468	0.08282	0.05456	0.10688	0.05706	0.09767
	2213.7	221.37	0.10455	0.13712	0.08131	0.06589	0.0836	0.05518	0.1055	0.05621	0.09726
	2214.2	221.42	0.10554	0.13705	0.08182	0.06679	0.08426	0.05579	0.10389	0.05609	0.09901
	2214.7	221.47	0.10537	0.13684	0.08261	0.06731	0.08514	0.05535	0.10279	0.05634	0.10091
	2215.2	221.52	0.10604	0.13714	0.08275	0.06727	0.0857	0.05431	0.10272	0.05637	0.10091
	2215.7	221.57	0.1065	0.13733	0.08257	0.06688	0.08623	0.05337	0.10353	0.05702	0.09946
	2216.2	221.62	0.10651	0.13856	0.08313	0.06627	0.08601	0.05243	0.10485	0.05652	0.09772
	2216.7	221.67	0.10704	0.13905	0.08353	0.06601	0.08653	0.05208	0.10564	0.05597	0.09684
	2217.2	221.72	0.10699	0.13904	0.08321	0.06584	0.08724	0.05359	0.10613	0.05631	0.09519
	2217.69	221.769	0.10611	0.13952	0.08287	0.06537	0.08699	0.05426	0.10685	0.05733	0.09421
	2218.19	221.819	0.10555	0.13964	0.08251	0.06602	0.08737	0.05364	0.10817	0.05794	0.09548
	2218.69	221.869	0.10514	0.13939	0.08239	0.0662	0.08763	0.05416	0.1095	0.05808	0.09665
	2219.19	221.919	0.10462	0.13965	0.08189	0.06636	0.08774	0.0551	0.10992	0.0576	0.09727
	2219.69	221.969	0.10376	0.13937	0.08165	0.0668	0.08804	0.05501	0.10956	0.05737	0.09687
	2220.19	222.019	0.10392	0.13919	0.0808	0.06722	0.089	0.0552	0.11041	0.05771	0.09655
	2220.69	222.069	0.10459	0.13979	0.08015	0.06764	0.08868	0.05567	0.11024	0.05707	0.09603
	2221.19	222.119	0.10635	0.14059	0.08097	0.06751	0.08836	0.05588	0.10986	0.0551	0.09377
	2221.69	222.169	0.10706	0.14062	0.08209	0.06782	0.08814	0.05599	0.11106	0.05481	0.09363
	2222.19	222.219	0.10777	0.14086	0.08343	0.06846	0.08814	0.05699	0.1111	0.05467	0.09601
	2222.69	222.269	0.10852	0.14165	0.08464	0.06865	0.0877	0.05667	0.11064	0.05456	0.09743
	2223.19	222.319	0.10837	0.14253	0.08613	0.06904	0.08767	0.05666	0.11043	0.05485	0.09767
	2223.69	222.369	0.10851	0.14351	0.08704	0.06902	0.088	0.05746	0.10934	0.05549	0.09811
	2224.19	222.419	0.10806	0.14523	0.08746	0.06863	0.08767	0.05847	0.10827	0.05551	0.09973
	2224.69	222.469	0.10844	0.14599	0.0874	0.06842	0.08747	0.0592	0.10875	0.05514	0.10199
	2225.19	222.519	0.1093	0.14605	0.08803	0.06879	0.08716	0.06002	0.11019	0.05505	0.10333
	2225.69	222.569	0.10982	0.14574	0.0883	0.06953	0.08723	0.0591	0.11138	0.05455	0.10252
	2226.19	222.619	0.10986	0.14493	0.08807	0.06977	0.08766	0.05878	0.11285	0.05433	0.10299
	2226.69	222.669	0.11011	0.14501	0.08854	0.07039	0.08787	0.05884	0.11361	0.05419	0.10433
	2227.19	222.719	0.11036	0.14496	0.08876	0.07009	0.08836	0.05913	0.11337	0.054	0.1059
	2227.69	222.769	0.1103	0.14497	0.08887	0.07024	0.08858	0.05899	0.11227	0.05381	0.10658
	2228.19	222.819	0.11027	0.14471	0.08893	0.07046	0.08854	0.05992	0.11215	0.05477	0.10713
	2228.69	222.869	0.11007	0.14525	0.08895	0.07063	0.08842	0.06023	0.1118	0.05609	0.1073
	2229.19	222.919	0.11027	0.14611	0.08896	0.07126	0.08768	0.06054	0.11225	0.05775	0.10841
	2229.69	222.969	0.11055	0.14769	0.08893	0.07148	0.08806	0.06127	0.11266	0.05825	0.10919
	2230.19	223.019	0.11131	0.14829	0.08957	0.07166	0.08845	0.06105	0.11264	0.05894	0.10995
	2230.69	223.069	0.11271	0.14894	0.09014	0.07184	0.08894	0.06096	0.11337	0.05931	0.11037
	2231.19	223.119	0.11404	0.14943	0.09091	0.07162	0.08925	0.06047	0.11386	0.05912	0.113
	2231.69	223.169	0.11523	0.14977	0.09053	0.07163	0.0896	0.06039	0.11487	0.05775	0.11491
	2232.19	223.219	0.11592	0.14942	0.09049	0.07114	0.09004	0.06115	0.11451	0.05662	0.11483
	2232.69	223.269	0.1164	0.14893	0.09044	0.07132	0.09002	0.06188	0.11379	0.05636	0.11411
	2233.19	223.319	0.11636	0.14901	0.09152	0.07139	0.09017	0.06162	0.11367	0.0556	0.1118
	2233.69	223.369	0.1169	0.1499	0.09223	0.07187	0.09108	0.06058	0.11326	0.05677	0.11082
	2234.19	223.419	0.11717	0.15043	0.09186	0.07183	0.09156	0.061	0.11176	0.05789	0.11142
	2234.68	223.468	0.11748	0.15092	0.09137	0.07221	0.09176	0.06106	0.11114	0.05901	0.11164
	2235.18	223.518	0.11781	0.15087	0.09149	0.07304	0.09295	0.06163	0.11208	0.06027	0.11203
	2235.68	223.568	0.11818	0.15065	0.09166	0.07346	0.09354	0.06189	0.11349	0.06114	0.11175
	2236.18	223.618	0.11789	0.15043	0.09163	0.07401	0.09409	0.06279	0.1138	0.0615	0.11136
	2236.68	223.668	0.11782	0.15084	0.0919	0.07382	0.09426	0.0635	0.11334	0.06215	0.1121
	2237.18	223.718	0.11813	0.15088	0.09096	0.07404	0.09447	0.06261	0.11272	0.06186	0.11213
	2237.68	223.768	0.11812	0.15056	0.09118	0.07427	0.09478	0.06317	0.11158	0.06048	0.11185
	2238.18	223.818	0.11924	0.15092	0.09195	0.07452	0.09523	0.06319	0.11106	0.05867	0.11171
	2238.68	223.868	0.12047	0.15167	0.09269	0.0754	0.09512	0.06303	0.11002	0.05675	0.11192
	2239.18	223.918	0.12121	0.15166	0.09361	0.07606	0.09477	0.06404	0.11049	0.05604	0.11118
	2239.68	223.968	0.12133	0.15224	0.0932	0.07636	0.09564	0.06331	0.11041	0.05605	0.1084
	2240.18	224.018	0.12185	0.1542	0.09329	0.0762	0.09675	0.06215	0.11095	0.05553	0.10517
	2240.68	224.068	0.12118	0.15518	0.09406	0.0765	0.09742	0.06107	0.11162	0.05601	0.10281
	2241.18	224.118	0.12064	0.15531	0.09511	0.07695	0.09746	0.05923	0.11299	0.05684	0.10238
	2241.68	224.168	0.12107	0.15515	0.09486	0.07708	0.09756	0.05734	0.11406	0.05845	0.10285
	2242.18	224.218	0.12098	0.15555	0.09527	0.07699	0.09788	0.05805	0.11489	0.05972	0.10299
	2242.68	224.268	0.12112	0.15606	0.09536	0.07679	0.09843	0.05803	0.11509	0.06105	0.10294
	2243.18	224.318	0.12162	0.15642	0.09581	0.07705	0.09886	0.05735	0.11479	0.06151	0.10441
	2243.68	224.368	0.12221	0.15648	0.09567	0.07715	0.09877	0.05733	0.11408	0.06061	0.10601
	2244.18	224.418	0.12337	0.15698	0.0955	0.07766	0.09837	0.05807	0.11338	0.05929	0.1064
	2244.68	224.468	0.12414	0.15791	0.09594	0.0779	0.09718	0.0576	0.11334	0.05855	0.10621
	2245.18	224.518	0.12553	0.15814	0.09672	0.0778	0.09635	0.05827	0.11365	0.05863	0.10649
	2245.68	224.568	0.12666	0.15908	0.09818	0.07822	0.09582	0.0591	0.11377	0.05955	0.10578
	2246.18	224.618	0.12759	0.15966	0.09913	0.07883	0.09611	0.05932	0.11524	0.06023	0.10518
	2246.68	224.668	0.12782	0.16008	0.09954	0.07896	0.09675	0.05975	0.11635	0.06195	0.10718
	2247.18	224.718	0.12816	0.16045	0.10004	0.07898	0.09723	0.06075	0.11672	0.06166	0.10877
	2247.68	224.768	0.12802	0.16066	0.09944	0.07894	0.09758	0.06047	0.11717	0.06165	0.1095
	2248.18	224.818	0.12805	0.16059	0.09847	0.07965	0.09776	0.06146	0.1185	0.06182	0.10963
	2248.68	224.868	0.12832	0.16084	0.09811	0.08026	0.09837	0.06228	0.11897	0.06147	0.10972
	2249.18	224.918	0.12841	0.16124	0.09827	0.08034	0.09812	0.06207	0.12022	0.06131	0.10995
	2249.68	224.968	0.12958	0.16062	0.09903	0.08018	0.09743	0.06167	0.12156	0.06272	0.11102
	2250.18	225.018	0.13036	0.16014	0.0997	0.08057	0.09694	0.06224	0.12272	0.06262	0.11103
	2250.68	225.068	0.13027	0.16024	0.09946	0.08076	0.0969	0.06233	0.12367	0.06183	0.11057
	2251.18	225.118	0.13003	0.16052	0.09944	0.0798	0.09652	0.06388	0.12426	0.06175	0.11247
	2251.67	225.167	0.13037	0.16186	0.10024	0.08007	0.09554	0.06433	0.12463	0.06268	0.11481
	2252.17	225.217	0.13022	0.16192	0.10051	0.0798	0.09532	0.0651	0.12536	0.06388	0.11598
	2252.67	225.267	0.13013	0.16281	0.1006	0.08006	0.0958	0.06625	0.12592	0.06439	0.11581
	2253.17	225.317	0.13006	0.16402	0.10047	0.08008	0.09587	0.06664	0.12664	0.06346	0.11693
	2253.67	225.367	0.13055	0.16479	0.10117	0.08057	0.09646	0.06618	0.12704	0.06322	0.11738
	2254.17	225.417	0.13142	0.16534	0.10188	0.08111	0.0962	0.06628	0.12818	0.06353	0.11777
	2254.67	225.467	0.13239	0.16579	0.10215	0.08076	0.09674	0.06611	0.12869	0.06232	0.11912
	2255.17	225.517	0.1333	0.16569	0.10252	0.08079	0.0975	0.06648	0.1299	0.06205	0.11955
	2255.67	225.567	0.13346	0.16512	0.10269	0.08102	0.09832	0.06672	0.13139	0.06151	0.11887
	2256.17	225.617	0.13322	0.16506	0.10266	0.08075	0.09937	0.06662	0.13193	0.06082	0.11824
	2256.67	225.667	0.13323	0.16455	0.10266	0.08046	0.1002	0.0666	0.13271	0.06131	0.11731
	2257.17	225.717	0.13309	0.16424	0.10353	0.08065	0.10086	0.06745	0.13415	0.06251	0.11639
	2257.67	225.767	0.13302	0.16514	0.10437	0.08164	0.10097	0.06786	0.13499	0.06329	0.11519
	2258.17	225.817	0.13271	0.16594	0.10507	0.08165	0.10164	0.06805	0.13316	0.06377	0.1131
	2258.67	225.867	0.13316	0.16645	0.10462	0.08182	0.10235	0.06783	0.13008	0.06394	0.11304
	2259.17	225.917	0.13371	0.16682	0.10432	0.08251	0.1022	0.06836	0.12808	0.06235	0.11302
	2259.67	225.967	0.13441	0.16695	0.10414	0.08344	0.1019	0.0681	0.12833	0.06121	0.11384
	2260.17	226.017	0.13457	0.16694	0.1048	0.08406	0.10227	0.06776	0.12892	0.06042	0.11411
	2260.67	226.067	0.13456	0.1673	0.10419	0.08388	0.10191	0.06714	0.12861	0.06008	0.11421
	2261.17	226.117	0.13468	0.16809	0.10393	0.08363	0.10203	0.06599	0.12728	0.05901	0.11476
	2261.67	226.167	0.13529	0.16872	0.10467	0.08332	0.10215	0.06455	0.12612	0.059	0.11661
	2262.17	226.217	0.13556	0.16868	0.10487	0.08258	0.10277	0.06387	0.12533	0.05862	0.11594
	2262.67	226.267	0.13572	0.16967	0.1049	0.08243	0.10268	0.06403	0.12481	0.05778	0.11564
	2263.17	226.317	0.13659	0.17012	0.10583	0.08286	0.10314	0.06435	0.12444	0.05785	0.11525
	2263.67	226.367	0.13663	0.16982	0.10663	0.08372	0.10333	0.06456	0.12428	0.05896	0.11437
	2264.17	226.417	0.13572	0.17034	0.10742	0.0839	0.10377	0.0645	0.12436	0.06107	0.1131
	2264.67	226.467	0.13531	0.17122	0.10853	0.08422	0.10432	0.06222	0.12412	0.06264	0.11329
	2265.17	226.517	0.13501	0.17186	0.10914	0.0855	0.10436	0.06077	0.12569	0.06383	0.11438
	2265.67	226.567	0.13496	0.17094	0.10959	0.08626	0.10461	0.06021	0.12717	0.06473	0.11536
	2266.17	226.617	0.13569	0.17093	0.10959	0.08657	0.10531	0.05989	0.12811	0.06562	0.11637
	2266.67	226.667	0.1363	0.17164	0.10917	0.08604	0.10597	0.06141	0.12873	0.06544	0.11682
	2267.17	226.717	0.13647	0.17133	0.1098	0.08541	0.10676	0.06421	0.12903	0.06497	0.11753
	2267.67	226.767	0.13733	0.17136	0.11044	0.08563	0.10721	0.06486	0.12847	0.06445	0.11882
	2268.17	226.817	0.13812	0.17209	0.10996	0.08617	0.10698	0.0649	0.12919	0.06302	0.12007
	2268.66	226.866	0.13906	0.17248	0.10949	0.08682	0.1074	0.06535	0.13059	0.06157	0.12089
	2269.16	226.916	0.13982	0.17299	0.10892	0.08767	0.10788	0.06597	0.13296	0.06145	0.12038
	2269.66	226.966	0.14006	0.17356	0.10812	0.08907	0.10832	0.06543	0.13491	0.06405	0.11994
	2270.16	227.016	0.14044	0.17374	0.10898	0.08978	0.10877	0.06527	0.13615	0.06579	0.12001
	2270.66	227.066	0.14098	0.175	0.10873	0.0903	0.10923	0.06517	0.13709	0.06727	0.11924
	2271.16	227.116	0.14123	0.17523	0.10742	0.09061	0.10948	0.06602	0.13728	0.06651	0.11916
	2271.66	227.166	0.14116	0.17563	0.10764	0.09098	0.1099	0.06659	0.13736	0.06599	0.12034
	2272.16	227.216	0.14125	0.17556	0.10746	0.0921	0.11022	0.06719	0.13847	0.06501	0.12229
	2272.66	227.266	0.14162	0.17556	0.10649	0.09299	0.11034	0.06726	0.13936	0.06382	0.1227
	2273.16	227.316	0.14263	0.17574	0.10701	0.09387	0.11033	0.06768	0.14042	0.06301	0.12183
	2273.66	227.366	0.14333	0.17665	0.10809	0.09394	0.11044	0.06727	0.14123	0.0633	0.12124
	2274.16	227.416	0.14427	0.17704	0.10777	0.09316	0.11033	0.06741	0.14231	0.06451	0.12126
	2274.66	227.466	0.14496	0.17771	0.10841	0.09323	0.10985	0.06801	0.14331	0.06551	0.12066
	2275.16	227.516	0.14506	0.1784	0.10865	0.09373	0.11038	0.06919	0.14485	0.06549	0.12114
	2275.66	227.566	0.14547	0.17914	0.1089	0.09332	0.11049	0.06876	0.14534	0.06651	0.12311
	2276.16	227.616	0.1456	0.17975	0.10912	0.0935	0.10994	0.06874	0.1462	0.06809	0.12577
	2276.66	227.666	0.14593	0.18026	0.10952	0.09469	0.11013	0.06867	0.14556	0.06936	0.12649
	2277.16	227.716	0.14709	0.18092	0.10886	0.09553	0.11097	0.06828	0.14548	0.06951	0.12584
	2277.66	227.766	0.14817	0.1823	0.10861	0.09605	0.11139	0.0679	0.14459	0.06882	0.12507
	2278.16	227.816	0.14837	0.18254	0.10838	0.09631	0.11073	0.0676	0.14342	0.06783	0.12491
	2278.66	227.866	0.14916	0.1828	0.10899	0.09664	0.11105	0.06711	0.14329	0.06847	0.12408
	2279.16	227.916	0.14994	0.18444	0.1094	0.09647	0.11093	0.06659	0.14366	0.06914	0.1245
	2279.66	227.966	0.15072	0.18564	0.10919	0.0966	0.11094	0.06649	0.14503	0.06947	0.12628
	2280.16	228.016	0.15079	0.18642	0.10942	0.09635	0.11145	0.06804	0.14604	0.06986	0.12603
	2280.66	228.066	0.1515	0.18701	0.10958	0.09666	0.11105	0.06809	0.14623	0.06992	0.12613
	2281.16	228.116	0.15241	0.18855	0.11028	0.09642	0.11087	0.06766	0.14593	0.06977	0.12532
	2281.66	228.166	0.1533	0.19012	0.11121	0.09592	0.11038	0.06706	0.14574	0.07038	0.12451
	2282.16	228.216	0.15371	0.19187	0.11259	0.09598	0.11041	0.06674	0.14516	0.07068	0.12314
	2282.66	228.266	0.15418	0.19244	0.11283	0.09558	0.11073	0.06689	0.14232	0.07082	0.12141
	2283.16	228.316	0.155	0.19311	0.11289	0.09485	0.11088	0.06668	0.13974	0.06967	0.12239
	2283.66	228.366	0.15602	0.19438	0.11351	0.09495	0.11063	0.06618	0.14014	0.06838	0.12516
	2284.16	228.416	0.15659	0.19581	0.11457	0.09473	0.11063	0.06578	0.14153	0.06785	0.12753
	2284.66	228.466	0.15718	0.19626	0.115	0.09473	0.1107	0.06459	0.14255	0.06878	0.1284
	2285.16	228.516	0.15761	0.1964	0.11601	0.09451	0.11034	0.06442	0.14279	0.07035	0.12789
	2285.65	228.565	0.15792	0.197	0.11628	0.09355	0.11024	0.06476	0.14197	0.07156	0.12814
	2286.15	228.615	0.15816	0.19805	0.11711	0.09266	0.11039	0.06556	0.14126	0.07271	0.12754
	2286.65	228.665	0.15821	0.1979	0.11832	0.0924	0.11053	0.06637	0.14089	0.07395	0.12821
	2287.15	228.715	0.15792	0.19802	0.11888	0.09239	0.1108	0.06759	0.1404	0.07429	0.12834
	2287.65	228.765	0.15779	0.19845	0.11975	0.09406	0.1101	0.06823	0.13963	0.07409	0.13038
	2288.15	228.815	0.15784	0.19861	0.12012	0.09574	0.11019	0.06909	0.13892	0.07397	0.13178
	2288.65	228.865	0.15767	0.19927	0.12074	0.0966	0.11058	0.0685	0.13938	0.07363	0.13205
	2289.15	228.915	0.15719	0.20034	0.12144	0.096	0.11139	0.06742	0.1397	0.0729	0.13297
	2289.65	228.965	0.1576	0.20047	0.12252	0.09589	0.11198	0.06644	0.14013	0.07236	0.13391
	2290.15	229.015	0.1583	0.20008	0.12265	0.09667	0.11325	0.06644	0.14061	0.07195	0.13444
	2290.65	229.065	0.15914	0.19996	0.12324	0.09553	0.11462	0.06718	0.14073	0.07194	0.13549
	2291.15	229.115	0.15966	0.20048	0.12367	0.0946	0.11513	0.06838	0.13934	0.07148	0.13638
	2291.65	229.165	0.16001	0.2006	0.12368	0.09372	0.11506	0.06988	0.13845	0.07094	0.13676
	2292.15	229.215	0.15976	0.1997	0.12439	0.09387	0.11541	0.07064	0.1387	0.07041	0.13645
	2292.65	229.265	0.15989	0.20043	0.12459	0.09567	0.11646	0.0713	0.13856	0.06988	0.13547
	2293.15	229.315	0.1593	0.20095	0.12437	0.09709	0.1168	0.07219	0.139	0.07019	0.13512
	2293.65	229.365	0.15961	0.20044	0.12544	0.09751	0.11726	0.07279	0.13919	0.07112	0.13562
	2294.15	229.415	0.15963	0.19963	0.12562	0.09805	0.11706	0.07284	0.13911	0.07236	0.1362
	2294.65	229.465	0.15952	0.19967	0.1258	0.09805	0.11693	0.07191	0.13825	0.07297	0.13694
	2295.15	229.515	0.16013	0.19987	0.12685	0.09657	0.11703	0.07172	0.13747	0.0715	0.13722
	2295.65	229.565	0.16098	0.20078	0.1266	0.09674	0.11789	0.07306	0.13688	0.07004	0.1366
	2296.15	229.615	0.16153	0.20057	0.12574	0.09854	0.11848	0.07358	0.13634	0.06845	0.13695
	2296.65	229.665	0.16242	0.20053	0.12654	0.10051	0.11962	0.07322	0.13587	0.06897	0.13732
	2297.15	229.715	0.16331	0.20085	0.12792	0.10188	0.12027	0.07379	0.13644	0.06933	0.1359
	2297.65	229.765	0.16364	0.20128	0.12893	0.10194	0.12097	0.07393	0.13735	0.07004	0.13264
	2298.15	229.815	0.16459	0.20099	0.12855	0.10162	0.12111	0.07387	0.13779	0.07298	0.13071
	2298.65	229.865	0.16487	0.20083	0.12835	0.10201	0.12116	0.07335	0.13756	0.07531	0.13066
	2299.15	229.915	0.16568	0.20093	0.12895	0.10167	0.12134	0.0723	0.13752	0.0763	0.13195
	2299.65	229.965	0.16681	0.20125	0.12885	0.10233	0.12096	0.07199	0.13752	0.0773	0.1332
	2300.15	230.015	0.16796	0.20137	0.12858	0.10254	0.12139	0.07231	0.13602	0.07812	0.1337
	2300.65	230.065	0.16897	0.20188	0.12869	0.10302	0.12179	0.07121	0.13469	0.07778	0.1332
	2301.15	230.115	0.16932	0.20245	0.12882	0.10479	0.12229	0.07059	0.13475	0.07789	0.13289
	2301.65	230.165	0.16975	0.2019	0.12902	0.10581	0.1233	0.06943	0.13441	0.07713	0.13189
	2302.15	230.215	0.17059	0.20287	0.12912	0.10632	0.12375	0.06869	0.13412	0.07639	0.13052
	2302.64	230.264	0.1704	0.20323	0.12974	0.10677	0.12418	0.06904	0.13439	0.07652	0.12973
	2303.14	230.314	0.17031	0.20328	0.13006	0.10757	0.12424	0.06844	0.13621	0.07687	0.12978
	2303.64	230.364	0.17038	0.20478	0.13081	0.10872	0.12414	0.06833	0.13847	0.07707	0.12944
	2304.14	230.414	0.17089	0.20586	0.13109	0.10939	0.12324	0.06814	0.13985	0.07725	0.13092
	2304.64	230.464	0.17089	0.20596	0.13084	0.10948	0.12334	0.06829	0.14126	0.07735	0.13107
	2305.14	230.514	0.1712	0.20665	0.13105	0.10903	0.1238	0.06872	0.14108	0.0775	0.13063
	2305.64	230.564	0.17232	0.20744	0.13145	0.10967	0.12429	0.06758	0.14151	0.07819	0.13044
	2306.14	230.614	0.17252	0.20803	0.13166	0.10967	0.12522	0.06797	0.14245	0.0796	0.1287
	2306.64	230.664	0.17301	0.20845	0.13201	0.10979	0.1259	0.0685	0.14399	0.0809	0.12775
	2307.14	230.714	0.17293	0.20879	0.1318	0.11072	0.12627	0.06891	0.14486	0.0818	0.12776
	2307.64	230.764	0.17367	0.20914	0.13132	0.11107	0.12652	0.06939	0.14585	0.08175	0.1299
	2308.14	230.814	0.1746	0.21017	0.13144	0.11128	0.12609	0.06915	0.14707	0.08149	0.1322
	2308.64	230.864	0.1749	0.21152	0.13189	0.11105	0.12614	0.06882	0.14821	0.08139	0.1323
	2309.14	230.914	0.17451	0.21166	0.13208	0.11032	0.12576	0.06881	0.14968	0.08206	0.13316
	2309.64	230.964	0.17464	0.21097	0.13232	0.11012	0.12537	0.06885	0.1502	0.08242	0.13313
	2310.14	231.014	0.17473	0.21058	0.13222	0.1105	0.12532	0.06899	0.1508	0.08338	0.13468
	2310.64	231.064	0.17524	0.21099	0.13182	0.11097	0.12547	0.0697	0.15066	0.08422	0.13618
	2311.14	231.114	0.17554	0.21168	0.13177	0.11188	0.12476	0.07043	0.15099	0.08446	0.13692
	2311.64	231.164	0.17566	0.21226	0.1312	0.1128	0.12518	0.06979	0.15065	0.08357	0.13824
	2312.14	231.214	0.17583	0.21223	0.13116	0.11314	0.12583	0.06953	0.14978	0.08314	0.13972
	2312.64	231.264	0.17622	0.21226	0.13144	0.11321	0.12635	0.06814	0.14906	0.08307	0.13966
	2313.14	231.314	0.17661	0.21379	0.13112	0.1126	0.12725	0.06702	0.15017	0.08347	0.1389
	2313.64	231.364	0.17681	0.2145	0.13154	0.11157	0.12778	0.06713	0.15113	0.08466	0.13981
	2314.14	231.414	0.17729	0.21352	0.13238	0.11015	0.12825	0.06831	0.15215	0.0858	0.14045
	2314.64	231.464	0.17753	0.21294	0.13287	0.11042	0.12798	0.0698	0.15268	0.08645	0.14066
	2315.14	231.514	0.17732	0.21331	0.13263	0.11155	0.12788	0.07128	0.15337	0.08711	0.14209
	2315.64	231.564	0.17708	0.21385	0.13216	0.11134	0.12641	0.07267	0.15468	0.08866	0.14276
	2316.14	231.614	0.17689	0.21448	0.13241	0.11149	0.12579	0.07361	0.1549	0.08934	0.14297
	2316.64	231.664	0.17654	0.21528	0.13167	0.11176	0.12574	0.07413	0.15519	0.09011	0.14293
	2317.14	231.714	0.17697	0.2154	0.13173	0.11254	0.12656	0.07344	0.15574	0.09011	0.1436
	2317.64	231.764	0.17792	0.21687	0.13207	0.11286	0.12723	0.07327	0.15549	0.09	0.14356
	2318.14	231.814	0.1786	0.21755	0.13209	0.11166	0.12709	0.07462	0.15422	0.09035	0.14382
	2318.64	231.864	0.17963	0.21776	0.13233	0.11033	0.1273	0.07547	0.15243	0.09051	0.14483
	2319.14	231.914	0.18005	0.2184	0.13171	0.11024	0.12828	0.07584	0.15164	0.09015	0.14682
	2319.63	231.963	0.18049	0.21894	0.13104	0.1111	0.12909	0.07599	0.1513	0.08917	0.14694
	2320.13	232.013	0.18058	0.21914	0.13195	0.1124	0.12878	0.07732	0.152	0.08953	0.14664
	2320.63	232.063	0.18054	0.21945	0.13238	0.1137	0.12923	0.07744	0.15315	0.09073	0.14695
	2321.13	232.113	0.18134	0.21898	0.13218	0.11332	0.12979	0.07674	0.15417	0.09241	0.14638
	2321.63	232.163	0.18186	0.21879	0.13319	0.1121	0.12983	0.07729	0.1554	0.09366	0.14595
	2322.13	232.213	0.1821	0.21898	0.13331	0.11091	0.12948	0.07889	0.15762	0.09349	0.14433
	2322.63	232.263	0.1817	0.21856	0.13196	0.11016	0.12921	0.07918	0.15802	0.09264	0.14319
	2323.13	232.313	0.18219	0.21834	0.13167	0.11143	0.12894	0.07983	0.15743	0.09161	0.14435
	2323.63	232.363	0.18331	0.21872	0.13307	0.1121	0.12874	0.07983	0.15669	0.08925	0.14636
	2324.13	232.413	0.18439	0.2193	0.13376	0.11217	0.1293	0.08005	0.15706	0.08831	0.14738
	2324.63	232.463	0.18486	0.21933	0.13287	0.11298	0.1298	0.08158	0.1577	0.0877	0.14705
	2325.13	232.513	0.1855	0.21952	0.13433	0.11386	0.1307	0.08224	0.15663	0.08717	0.14572
	2325.63	232.563	0.18603	0.22046	0.13591	0.11487	0.13158	0.08145	0.15624	0.08616	0.14644
	2326.13	232.613	0.18655	0.22116	0.13647	0.1158	0.13232	0.08169	0.15612	0.08592	0.14739
	2326.63	232.663	0.18677	0.22177	0.13764	0.11613	0.1327	0.0826	0.15648	0.0844	0.1462
	2327.13	232.713	0.1871	0.22396	0.13869	0.11599	0.13207	0.08397	0.15692	0.08487	0.14559
	2327.63	232.763	0.18713	0.22414	0.13942	0.1161	0.13169	0.08466	0.15756	0.08552	0.14598
	2328.13	232.813	0.18664	0.22516	0.1404	0.11671	0.13182	0.08453	0.15783	0.08624	0.14574
	2328.63	232.863	0.18616	0.22625	0.14164	0.11732	0.13186	0.08569	0.15731	0.08698	0.14617
	2329.13	232.913	0.18625	0.22661	0.14245	0.11727	0.13299	0.08515	0.1575	0.08772	0.14778
	2329.63	232.963	0.18653	0.22675	0.1422	0.11713	0.13429	0.0854	0.15821	0.08745	0.14861
	2330.13	233.013	0.18772	0.2279	0.1427	0.11734	0.13443	0.08638	0.1585	0.08748	0.14929
	2330.63	233.063	0.18822	0.22934	0.14392	0.1179	0.13475	0.08707	0.15958	0.08722	0.14917
	2331.13	233.113	0.18828	0.23028	0.14517	0.11814	0.13529	0.08783	0.16142	0.08729	0.14635
	2331.63	233.163	0.18873	0.23126	0.14659	0.11887	0.13561	0.08742	0.16279	0.08694	0.14491
	2332.13	233.213	0.18926	0.23142	0.14732	0.11927	0.13593	0.0875	0.16285	0.08757	0.14446
	2332.63	233.263	0.19065	0.23148	0.14747	0.11935	0.1364	0.08674	0.16357	0.08688	0.14376
	2333.13	233.313	0.19181	0.2318	0.14729	0.11904	0.13591	0.08688	0.16436	0.0868	0.14172
	2333.63	233.363	0.19245	0.23251	0.14754	0.11757	0.13571	0.08745	0.1658	0.08716	0.14019
	2334.13	233.413	0.19293	0.23179	0.14693	0.11765	0.13548	0.08767	0.16669	0.08898	0.14118
	2334.63	233.463	0.19408	0.23143	0.14562	0.11857	0.1362	0.08664	0.167	0.08974	0.1415
	2335.13	233.513	0.19475	0.23237	0.14503	0.11886	0.13651	0.08571	0.16812	0.09118	0.14069
	2335.63	233.563	0.19519	0.23333	0.14615	0.1183	0.13648	0.08546	0.16822	0.09245	0.14026
	2336.13	233.613	0.19496	0.23401	0.14683	0.11739	0.13659	0.08429	0.16807	0.09221	0.14011
	2336.62	233.662	0.19596	0.23456	0.14676	0.11654	0.13739	0.08282	0.16747	0.0924	0.14095
	2337.12	233.712	0.19701	0.23464	0.14753	0.11625	0.13734	0.08254	0.16793	0.09316	0.1424
	2337.62	233.762	0.19718	0.2355	0.14746	0.11617	0.13758	0.08283	0.16806	0.09362	0.14126
	2338.12	233.812	0.19737	0.23609	0.14767	0.11644	0.13739	0.08324	0.16905	0.09494	0.14183
	2338.62	233.862	0.1981	0.23538	0.14785	0.11654	0.13712	0.08413	0.17036	0.09615	0.14276
	2339.12	233.912	0.19898	0.23499	0.14837	0.11599	0.13692	0.08421	0.17155	0.09727	0.1429
	2339.62	233.962	0.19932	0.23669	0.14913	0.1165	0.13595	0.08363	0.17179	0.09788	0.14342
	2340.12	234.012	0.19965	0.23842	0.14934	0.11668	0.13579	0.08272	0.17221	0.09827	0.14358
	2340.62	234.062	0.20092	0.23873	0.14893	0.11553	0.13581	0.08226	0.1726	0.09755	0.14338
	2341.12	234.112	0.20209	0.23945	0.14801	0.11484	0.13746	0.08183	0.17157	0.09674	0.14359
	2341.62	234.162	0.20332	0.23984	0.14744	0.11463	0.13851	0.08054	0.17023	0.09653	0.14328
	2342.12	234.212	0.2042	0.23993	0.14825	0.11474	0.13945	0.07955	0.16949	0.09646	0.14335
	2342.62	234.262	0.20426	0.24024	0.14908	0.11431	0.13949	0.08022	0.16881	0.09624	0.14377
	2343.12	234.312	0.20469	0.24066	0.14885	0.11364	0.13911	0.08133	0.16873	0.09581	0.14515
	2343.62	234.362	0.20498	0.24051	0.14912	0.11316	0.1394	0.08132	0.17041	0.09544	0.14685
	2344.12	234.412	0.20503	0.24058	0.14873	0.11335	0.13974	0.08041	0.17265	0.09464	0.14733
	2344.62	234.462	0.20468	0.24052	0.14938	0.1134	0.13961	0.07986	0.17374	0.09462	0.1463
	2345.12	234.512	0.20441	0.24102	0.15037	0.11249	0.13958	0.08011	0.17424	0.09513	0.14689
	2345.62	234.562	0.20462	0.2414	0.15031	0.11181	0.14026	0.07956	0.17306	0.09494	0.14667
	2346.12	234.612	0.20515	0.24125	0.15022	0.11176	0.14028	0.08126	0.17275	0.09463	0.14623
	2346.62	234.662	0.20558	0.24089	0.15069	0.11264	0.14023	0.08356	0.17299	0.09272	0.14663
	2347.12	234.712	0.20665	0.24121	0.15092	0.11325	0.14053	0.085	0.17288	0.09124	0.14703
	2347.62	234.762	0.20786	0.2415	0.15091	0.11455	0.14058	0.08348	0.17232	0.09039	0.14925
	2348.12	234.812	0.20963	0.2418	0.15157	0.11494	0.1417	0.08184	0.17186	0.09067	0.15145
	2348.62	234.862	0.21089	0.24163	0.15285	0.114	0.14286	0.08108	0.17131	0.0916	0.15259
	2349.12	234.912	0.21116	0.24245	0.15346	0.11403	0.14351	0.08162	0.17113	0.09276	0.15325
	2349.62	234.962	0.21155	0.24302	0.15396	0.11332	0.14341	0.08157	0.16976	0.09275	0.1528
	2350.12	235.012	0.21224	0.24408	0.15601	0.11337	0.1434	0.08203	0.16801	0.09342	0.15227
	2350.62	235.062	0.21253	0.24567	0.15669	0.11334	0.14362	0.08317	0.16779	0.09222	0.15305
	2351.12	235.112	0.21285	0.24627	0.15696	0.11357	0.14435	0.08492	0.16851	0.09183	0.1537
	2351.62	235.162	0.21308	0.24682	0.15811	0.11389	0.14409	0.08575	0.16983	0.09209	0.15441
	2352.12	235.212	0.213	0.24698	0.15836	0.11437	0.1443	0.08667	0.17028	0.09363	0.15548
	2352.62	235.262	0.21317	0.24761	0.1592	0.11562	0.14541	0.08735	0.17057	0.09403	0.15568
	2353.12	235.312	0.21313	0.24878	0.16007	0.11655	0.1469	0.08783	0.17099	0.09447	0.15707
	2353.61	235.361	0.21319	0.24859	0.16043	0.11776	0.14794	0.08757	0.1709	0.09422	0.1585
	2354.11	235.411	0.21417	0.24966	0.15969	0.11867	0.14878	0.08543	0.17166	0.09378	0.15852
	2354.61	235.461	0.21533	0.25094	0.1595	0.11919	0.14919	0.08391	0.17261	0.09383	0.15854
	2355.11	235.511	0.21631	0.25178	0.16085	0.1201	0.14938	0.08301	0.17295	0.09454	0.15836
	2355.61	235.561	0.21699	0.25148	0.16196	0.12105	0.14972	0.08174	0.17283	0.09496	0.15728
	2356.11	235.611	0.21743	0.25151	0.16289	0.12121	0.14981	0.08013	0.17265	0.09612	0.15481
	2356.61	235.661	0.21806	0.25163	0.16231	0.12164	0.14968	0.07941	0.17203	0.09737	0.15447
	2357.11	235.711	0.21972	0.2516	0.16086	0.1218	0.14938	0.07888	0.17178	0.09897	0.15239
	2357.61	235.761	0.2211	0.25271	0.15952	0.12194	0.14942	0.07805	0.17298	0.09956	0.15028
	2358.11	235.811	0.22171	0.25409	0.15782	0.12177	0.14952	0.0787	0.1742	0.1003	0.15054
	2358.61	235.861	0.22175	0.25412	0.15722	0.12151	0.15028	0.07842	0.17515	0.10072	0.15189
	2359.11	235.911	0.22165	0.25336	0.15753	0.12275	0.15094	0.07858	0.17513	0.10206	0.15328
	2359.61	235.961	0.22199	0.2535	0.15884	0.12276	0.15196	0.07845	0.1762	0.10272	0.15384
	2360.11	236.011	0.22239	0.25382	0.16133	0.12276	0.15263	0.07842	0.17666	0.10284	0.15456
	2360.61	236.061	0.22243	0.25408	0.16297	0.12265	0.15222	0.07852	0.17638	0.10292	0.15655
	2361.11	236.111	0.22288	0.25527	0.16229	0.12234	0.1521	0.07893	0.17678	0.10315	0.15826
	2361.61	236.161	0.22348	0.2567	0.16225	0.12293	0.15202	0.08003	0.17693	0.10452	0.15865
	2362.11	236.211	0.22311	0.25686	0.16207	0.12402	0.15193	0.08113	0.17721	0.1054	0.15769
	2362.61	236.261	0.22289	0.25677	0.16214	0.12427	0.15181	0.08123	0.17725	0.10624	0.15735
	2363.11	236.311	0.22343	0.25764	0.16358	0.12516	0.15141	0.08037	0.17865	0.10694	0.15807
	2363.61	236.361	0.22427	0.25791	0.16493	0.12472	0.15095	0.08034	0.17997	0.10651	0.15798
	2364.11	236.411	0.22417	0.25857	0.16714	0.12527	0.15087	0.08023	0.18063	0.10561	0.15795
	2364.61	236.461	0.22431	0.26019	0.16851	0.12638	0.15068	0.08005	0.1812	0.10541	0.15762
	2365.11	236.511	0.22465	0.26051	0.16887	0.12644	0.15139	0.08005	0.18147	0.10655	0.1566
	2365.61	236.561	0.22536	0.26014	0.16878	0.12665	0.15125	0.08135	0.18152	0.10738	0.15742
	2366.11	236.611	0.22558	0.26112	0.16818	0.12686	0.15129	0.08276	0.18084	0.10948	0.15814
	2366.61	236.661	0.22555	0.26272	0.16871	0.12709	0.15075	0.0839	0.18137	0.1104	0.15828
	2367.11	236.711	0.22566	0.26355	0.16947	0.12735	0.14997	0.08597	0.18212	0.10892	0.1583
	2367.61	236.761	0.22529	0.26464	0.16985	0.12709	0.14969	0.08764	0.18162	0.1073	0.1586
	2368.11	236.811	0.22545	0.26594	0.17071	0.12668	0.14971	0.08913	0.18165	0.10633	0.15899
	2368.61	236.861	0.22522	0.2663	0.17121	0.12673	0.15065	0.09059	0.1816	0.10519	0.15955
	2369.11	236.911	0.22562	0.26637	0.17251	0.12703	0.1504	0.09114	0.18007	0.10269	0.15985
	2369.61	236.961	0.22629	0.26619	0.17435	0.12689	0.15045	0.09215	0.17881	0.10055	0.16002
	2370.11	237.011	0.22705	0.26556	0.17446	0.127	0.15066	0.09339	0.17864	0.101	0.16074
	2370.6	237.06	0.22813	0.26557	0.17444	0.12733	0.15033	0.09494	0.1787	0.10173	0.16054
	2371.1	237.11	0.23004	0.26586	0.17412	0.12635	0.15007	0.09704	0.17956	0.10308	0.16014
	2371.6	237.16	0.23177	0.26684	0.17369	0.12598	0.14996	0.09812	0.17973	0.10261	0.15993
	2372.1	237.21	0.23259	0.26773	0.17286	0.1266	0.14986	0.09784	0.17976	0.10338	0.15988
	2372.6	237.26	0.23257	0.26849	0.17312	0.1273	0.14965	0.09738	0.1809	0.10386	0.16031
	2373.1	237.31	0.23233	0.26896	0.17524	0.12708	0.14998	0.0985	0.18016	0.10518	0.15946
	2373.6	237.36	0.23196	0.26925	0.17696	0.12784	0.14993	0.0985	0.17948	0.10498	0.16145
	2374.1	237.41	0.23203	0.26963	0.17676	0.12814	0.14987	0.09678	0.17828	0.10379	0.16311
	2374.6	237.46	0.23208	0.26926	0.17754	0.1282	0.15049	0.09635	0.17829	0.10314	0.16357
	2375.1	237.51	0.23313	0.2695	0.17782	0.12949	0.15155	0.09597	0.17951	0.10268	0.16528
	2375.6	237.56	0.2342	0.26944	0.1775	0.13004	0.15206	0.0946	0.18085	0.10137	0.16724
	2376.1	237.61	0.23462	0.26967	0.1778	0.13105	0.15202	0.09436	0.1828	0.10247	0.16859
	2376.6	237.66	0.23495	0.27091	0.17799	0.13139	0.15171	0.09431	0.18438	0.10473	0.16832
	2377.1	237.71	0.23463	0.27128	0.17784	0.13174	0.15209	0.09445	0.18423	0.10694	0.16761
	2377.6	237.76	0.23498	0.27184	0.17753	0.13132	0.15228	0.09477	0.18405	0.10883	0.1673
	2378.1	237.81	0.23491	0.27232	0.17725	0.13059	0.15218	0.09554	0.18311	0.11049	0.1691
	2378.6	237.86	0.23516	0.27229	0.17702	0.13146	0.15277	0.09553	0.18252	0.11132	0.16883
	2379.1	237.91	0.23569	0.27356	0.17745	0.1325	0.15328	0.096	0.18329	0.11256	0.16846
	2379.6	237.96	0.23647	0.2724	0.17776	0.13351	0.15398	0.09518	0.18421	0.11286	0.16813
	2380.1	238.01	0.23799	0.27165	0.17781	0.13453	0.15499	0.09374	0.18481	0.11345	0.16727
	2380.6	238.06	0.2391	0.27223	0.17741	0.13476	0.15543	0.09258	0.18509	0.11508	0.16649
	2381.1	238.11	0.23985	0.27374	0.17657	0.13503	0.15595	0.09261	0.18486	0.11714	0.16611
	2381.6	238.16	0.24099	0.27418	0.17586	0.13652	0.156	0.09229	0.18605	0.11934	0.16662
	2382.1	238.21	0.24216	0.27474	0.17599	0.13727	0.15688	0.09224	0.18721	0.12082	0.16597
	2382.6	238.26	0.24249	0.27508	0.17603	0.13737	0.15783	0.09217	0.18779	0.12165	0.16634
	2383.1	238.31	0.24266	0.27532	0.1749	0.1368	0.159	0.09233	0.18734	0.12185	0.16812
	2383.6	238.36	0.24292	0.27512	0.17507	0.13579	0.15982	0.09244	0.18758	0.12244	0.16944
	2384.1	238.41	0.24338	0.27454	0.17593	0.13512	0.16015	0.09235	0.18858	0.12364	0.16923
	2384.6	238.46	0.2441	0.27496	0.17625	0.13308	0.16101	0.09138	0.19055	0.12388	0.16985
	2385.1	238.51	0.24473	0.27508	0.17583	0.1326	0.16159	0.09098	0.19154	0.12473	0.17009
	2385.6	238.56	0.24483	0.27559	0.17473	0.13304	0.16165	0.09208	0.19219	0.12596	0.16999
	2386.1	238.61	0.24533	0.27628	0.17376	0.1345	0.16253	0.09249	0.19209	0.12868	0.16998
	2386.6	238.66	0.24582	0.27656	0.1744	0.13615	0.16358	0.09344	0.19163	0.12992	0.1697
	2387.1	238.71	0.24665	0.27679	0.17519	0.13765	0.16455	0.09406	0.19107	0.12952	0.17073
	2387.59	238.759	0.24701	0.27703	0.17708	0.13855	0.16567	0.09413	0.19005	0.12885	0.17109
	2388.09	238.809	0.24744	0.27769	0.17905	0.13867	0.16672	0.09458	0.18898	0.12846	0.16984
	2388.59	238.859	0.24802	0.27786	0.17957	0.13748	0.16736	0.09454	0.18916	0.12907	0.16964
	2389.09	238.909	0.24862	0.27858	0.17975	0.13747	0.16776	0.09446	0.19083	0.12996	0.16977
	2389.59	238.959	0.24964	0.28027	0.17894	0.13627	0.16753	0.09516	0.19192	0.13081	0.17006
	2390.09	239.009	0.25047	0.28152	0.17841	0.13466	0.16794	0.09644	0.19253	0.13068	0.17025
	2390.59	239.059	0.25099	0.28224	0.17848	0.13469	0.16792	0.09771	0.19383	0.12932	0.17163
	2391.09	239.109	0.25147	0.28348	0.1786	0.13532	0.16831	0.09764	0.19494	0.12922	0.17177
	2391.59	239.159	0.25214	0.28433	0.17912	0.13648	0.16827	0.09754	0.19641	0.12771	0.17158
	2392.09	239.209	0.25323	0.2844	0.18061	0.13728	0.16867	0.09725	0.19634	0.12579	0.17166
	2392.59	239.259	0.25386	0.28552	0.18152	0.1371	0.16887	0.09759	0.19517	0.12491	0.17134
	2393.09	239.309	0.25524	0.28563	0.18186	0.13688	0.16836	0.09822	0.1932	0.12428	0.17074
	2393.59	239.359	0.25587	0.28517	0.18064	0.13727	0.1683	0.09895	0.18928	0.12313	0.17053
	2394.09	239.409	0.25607	0.2852	0.18127	0.13742	0.16774	0.09974	0.18628	0.12251	0.17013
	2394.59	239.459	0.25602	0.28554	0.18136	0.13842	0.16772	0.10012	0.18479	0.12248	0.16841
	2395.09	239.509	0.25668	0.28525	0.18131	0.14021	0.16802	0.09986	0.18474	0.12368	0.16671
	2395.59	239.559	0.25791	0.28631	0.18226	0.14175	0.16772	0.0992	0.18527	0.12382	0.16541
	2396.09	239.609	0.25893	0.28676	0.18381	0.14256	0.16807	0.09837	0.18534	0.12354	0.167
	2396.59	239.659	0.25913	0.28732	0.18512	0.14349	0.16809	0.09836	0.18624	0.12215	0.16909
	2397.09	239.709	0.25882	0.28775	0.18721	0.14433	0.16826	0.09842	0.18664	0.12157	0.1706
	2397.59	239.759	0.25863	0.2881	0.18902	0.14356	0.16801	0.0983	0.18721	0.12024	0.17324
	2398.09	239.809	0.25877	0.28751	0.1903	0.14206	0.16765	0.09835	0.18654	0.11955	0.17592
	2398.59	239.859	0.25848	0.28723	0.18981	0.14134	0.16783	0.09879	0.18767	0.11744	0.1788
	2399.09	239.909	0.25844	0.28761	0.18972	0.14104	0.16779	0.09914	0.19005	0.11638	0.17919
	2399.59	239.959	0.25824	0.28797	0.19048	0.14132	0.16726	0.0989	0.19349	0.11669	0.17893
	2400.09	240.009	0.25791	0.2882	0.18959	0.14191	0.16692	0.09863	0.19569	0.11701	0.17931
	2400.59	240.059	0.25764	0.28889	0.19034	0.14212	0.16608	0.09921	0.19705	0.11798	0.17895
	2401.09	240.109	0.25754	0.29079	0.19163	0.14277	0.16525	0.09985	0.19828	0.11968	0.17806
	2401.59	240.159	0.25841	0.29219	0.19229	0.14323	0.16577	0.09932	0.1999	0.12085	0.17621
	2402.09	240.209	0.25886	0.29176	0.19341	0.14403	0.16614	0.09902	0.20286	0.12115	0.17732
	2402.59	240.259	0.25946	0.29138	0.19385	0.14476	0.16659	0.09868	0.20735	0.12078	0.1783
	2403.09	240.309	0.25987	0.29219	0.19459	0.14641	0.16691	0.09929	0.21102	0.12041	0.18014
	2403.59	240.359	0.26033	0.29241	0.19503	0.14833	0.16764	0.09931	0.21421	0.11944	0.17843
	2404.09	240.409	0.26088	0.2929	0.19606	0.14906	0.16812	0.09925	0.21802	0.11924	0.17857
	2404.58	240.458	0.26212	0.29279	0.19623	0.14911	0.16818	0.09868	0.21702	0.11973	0.17867
	2405.08	240.508	0.26374	0.29374	0.19597	0.14933	0.16779	0.09868	0.21653	0.11996	0.17938
	2405.58	240.558	0.26424	0.29502	0.19658	0.14954	0.16668	0.09923	0.21572	0.12096	0.1802
	2406.08	240.608	0.26425	0.29588	0.19667	0.1494	0.16619	0.10034	0.21534	0.12153	0.17962
	2406.58	240.658	0.26459	0.29604	0.19786	0.14954	0.16582	0.10074	0.21453	0.12173	0.17934
	2407.08	240.708	0.26567	0.29595	0.19843	0.14869	0.16709	0.10147	0.21406	0.12082	0.17844
	2407.58	240.758	0.2668	0.29577	0.19769	0.14781	0.16761	0.10121	0.21449	0.11943	0.17838
	2408.08	240.808	0.26737	0.29619	0.19694	0.14658	0.16863	0.10011	0.21481	0.11882	0.17932
	2408.58	240.858	0.26791	0.29627	0.19834	0.14596	0.16935	0.09958	0.21464	0.11886	0.17988
	2409.08	240.908	0.26758	0.29587	0.19894	0.14576	0.17028	0.09941	0.21436	0.11945	0.17978
	2409.58	240.958	0.26752	0.29718	0.19894	0.14603	0.17108	0.09932	0.21448	0.12031	0.1808
	2410.08	241.008	0.26864	0.29796	0.1981	0.1474	0.17166	0.10049	0.21408	0.12074	0.18127
	2410.58	241.058	0.26985	0.29836	0.19882	0.14816	0.17167	0.10042	0.21252	0.12045	0.18312
	2411.08	241.108	0.27129	0.29901	0.19903	0.1475	0.17244	0.10155	0.212	0.12082	0.18425
	2411.58	241.158	0.27309	0.29946	0.1989	0.14658	0.17326	0.1035	0.21333	0.11991	0.18452
	2412.08	241.208	0.27422	0.30048	0.19944	0.14607	0.17363	0.10436	0.21643	0.1188	0.18462
	2412.58	241.258	0.2751	0.30138	0.19998	0.14525	0.17385	0.10485	0.21934	0.1187	0.18496
	2413.08	241.308	0.27654	0.3028	0.20027	0.14348	0.17376	0.10511	0.22164	0.11925	0.18444
	2413.58	241.358	0.27755	0.30407	0.20028	0.14226	0.17276	0.10464	0.22274	0.12056	0.1849
	2414.08	241.408	0.27788	0.30441	0.2004	0.1418	0.17228	0.1045	0.22264	0.12083	0.18451
	2414.58	241.458	0.27766	0.30498	0.20107	0.14138	0.17245	0.10407	0.22129	0.12115	0.18467
	2415.08	241.508	0.27793	0.30518	0.20109	0.14141	0.17283	0.10424	0.2207	0.1221	0.1834
	2415.58	241.558	0.2788	0.30551	0.20151	0.14199	0.17279	0.10414	0.22092	0.12229	0.18363
	2416.08	241.608	0.27931	0.30662	0.20052	0.14278	0.17298	0.10396	0.22173	0.12297	0.1845
	2416.58	241.658	0.27961	0.30691	0.19991	0.14281	0.17311	0.10467	0.22367	0.12291	0.18342
	2417.08	241.708	0.27995	0.30694	0.20044	0.14293	0.17374	0.1064	0.22368	0.12287	0.18144
	2417.58	241.758	0.28052	0.30717	0.19999	0.14267	0.17438	0.10704	0.22226	0.12275	0.18027
	2418.08	241.808	0.28055	0.30726	0.19985	0.14253	0.17523	0.10715	0.22064	0.12312	0.18168
	2418.58	241.858	0.28019	0.30699	0.20012	0.14267	0.17621	0.10709	0.22031	0.12362	0.18345
	2419.08	241.908	0.28067	0.30724	0.20142	0.143	0.1769	0.10655	0.22015	0.12333	0.18352
	2419.58	241.958	0.28228	0.30772	0.20217	0.14367	0.17725	0.10543	0.21947	0.12356	0.18361
	2420.08	242.008	0.28396	0.30772	0.20308	0.14348	0.17745	0.10599	0.21851	0.12453	0.18476
	2420.58	242.058	0.28444	0.30863	0.2034	0.14263	0.17737	0.10689	0.218	0.12533	0.18613
	2421.08	242.108	0.2837	0.30972	0.20365	0.14152	0.17686	0.10723	0.21884	0.1256	0.18808
	2421.57	242.157	0.28327	0.3106	0.20328	0.14084	0.17603	0.10729	0.21844	0.12612	0.18843
	2422.07	242.207	0.28241	0.31105	0.203	0.1406	0.17614	0.10743	0.22005	0.12603	0.18961
	2422.57	242.257	0.28247	0.31134	0.20253	0.14006	0.17637	0.10795	0.22104	0.12604	0.19116
	2423.07	242.307	0.28286	0.31206	0.20182	0.14083	0.17656	0.10755	0.22085	0.12623	0.19096
	2423.57	242.357	0.28301	0.31297	0.20107	0.1428	0.17745	0.10811	0.21934	0.12583	0.19005
	2424.07	242.407	0.28347	0.31362	0.2014	0.14434	0.17827	0.10862	0.2186	0.12619	0.18851
	2424.57	242.457	0.28395	0.31353	0.20088	0.14535	0.17871	0.10842	0.21844	0.12687	0.18807
	2425.07	242.507	0.28451	0.31341	0.20125	0.14628	0.17896	0.10801	0.21849	0.12687	0.18904
	2425.57	242.557	0.2844	0.31421	0.20327	0.14742	0.17915	0.10688	0.21892	0.12748	0.18938
	2426.07	242.607	0.28407	0.31508	0.2042	0.14828	0.17895	0.1047	0.21913	0.1282	0.18967
	2426.57	242.657	0.28438	0.31567	0.20476	0.14862	0.17977	0.10457	0.21934	0.12836	0.18892
	2427.07	242.707	0.28428	0.31538	0.20563	0.14835	0.17913	0.1059	0.21919	0.12906	0.19009
	2427.57	242.757	0.28427	0.31576	0.20464	0.14853	0.17811	0.10746	0.21873	0.12979	0.18898
	2428.07	242.807	0.28516	0.31599	0.20455	0.14917	0.1772	0.10696	0.21899	0.13017	0.18912
	2428.57	242.857	0.28635	0.31584	0.20547	0.14975	0.17726	0.10635	0.21878	0.13026	0.18795
	2429.07	242.907	0.28773	0.31529	0.20616	0.15	0.17749	0.10635	0.21932	0.13085	0.18808
	2429.57	242.957	0.28886	0.3153	0.2056	0.15075	0.17696	0.10635	0.2197	0.13166	0.18725
	2430.07	243.007	0.2897	0.31585	0.20528	0.15155	0.17687	0.1056	0.21784	0.13212	0.18746
	2430.57	243.057	0.28995	0.31625	0.20609	0.1513	0.17735	0.10515	0.21765	0.1325	0.18828
	2431.07	243.107	0.29096	0.31706	0.20611	0.15108	0.17818	0.10578	0.21765	0.13165	0.18843
	2431.57	243.157	0.29207	0.31772	0.20659	0.15137	0.17866	0.10503	0.21769	0.1311	0.18959
	2432.07	243.207	0.29271	0.31854	0.20662	0.15127	0.17971	0.1041	0.21854	0.13071	0.18911
	2432.57	243.257	0.2926	0.32012	0.2057	0.15086	0.17992	0.10361	0.21846	0.13074	0.18997
	2433.07	243.307	0.29318	0.32143	0.20575	0.15006	0.18001	0.10302	0.21742	0.13097	0.19137
	2433.57	243.357	0.29445	0.32151	0.20631	0.14971	0.17998	0.10281	0.21594	0.13165	0.19112
	2434.07	243.407	0.29507	0.32175	0.20587	0.14925	0.17993	0.10254	0.21614	0.13204	0.19211
	2434.57	243.457	0.29672	0.32209	0.20579	0.14889	0.18009	0.10233	0.21612	0.13134	0.19209
	2435.07	243.507	0.29847	0.32185	0.20569	0.14795	0.18096	0.10229	0.21713	0.13036	0.193
	2435.57	243.557	0.29923	0.32218	0.20592	0.14765	0.18129	0.10248	0.21888	0.12989	0.19374
	2436.07	243.607	0.29972	0.32266	0.20551	0.14752	0.18183	0.10448	0.22179	0.13009	0.1922
	2436.57	243.657	0.29984	0.32307	0.20562	0.14841	0.18224	0.1045	0.22385	0.13059	0.19091
	2437.07	243.707	0.2997	0.32402	0.20627	0.14914	0.18235	0.10387	0.22418	0.13032	0.19018
	2437.57	243.757	0.3006	0.32421	0.20763	0.14927	0.1822	0.10203	0.22426	0.13092	0.18986
	2438.07	243.807	0.30083	0.32474	0.20823	0.14861	0.18253	0.10087	0.22403	0.13085	0.18899
	2438.56	243.856	0.30012	0.32503	0.20866	0.14865	0.18247	0.09992	0.2233	0.13057	0.18847
	2439.06	243.906	0.29961	0.32507	0.20883	0.14888	0.18347	0.09934	0.22189	0.13018	0.18848
	2439.56	243.956	0.29973	0.32538	0.20935	0.14921	0.18446	0.09969	0.22068	0.13013	0.18953
	2440.06	244.006	0.30007	0.32626	0.20938	0.14974	0.1849	0.10084	0.22053	0.13058	0.18983
	2440.56	244.056	0.30085	0.32654	0.20973	0.15025	0.18521	0.10211	0.22106	0.13039	0.19025
	2441.06	244.106	0.30146	0.32615	0.20897	0.15133	0.18573	0.10301	0.22276	0.1314	0.18959
	2441.56	244.156	0.30196	0.32581	0.20882	0.15203	0.18635	0.10251	0.22421	0.13105	0.18857
	2442.06	244.206	0.30298	0.32618	0.20853	0.15293	0.18771	0.10284	0.22481	0.13092	0.18917
	2442.56	244.256	0.30404	0.32628	0.20842	0.15282	0.18909	0.10236	0.22505	0.13004	0.19048
	2443.06	244.306	0.30461	0.32675	0.20844	0.15304	0.18883	0.10296	0.22588	0.1302	0.19085
	2443.56	244.356	0.30497	0.3273	0.20867	0.1535	0.18828	0.10283	0.22638	0.13114	0.19063
	2444.06	244.406	0.30574	0.32931	0.21	0.15408	0.18762	0.1032	0.22608	0.13118	0.18929
	2444.56	244.456	0.30648	0.33008	0.21033	0.15482	0.18774	0.10457	0.22696	0.13116	0.18858
	2445.06	244.506	0.30688	0.33031	0.21016	0.15465	0.18769	0.10488	0.2279	0.13082	0.18801
	2445.56	244.556	0.30633	0.33114	0.21039	0.15441	0.1874	0.10422	0.22789	0.13008	0.18913
	2446.06	244.606	0.30628	0.33129	0.21091	0.15485	0.18803	0.10408	0.22846	0.1299	0.19108
	2446.56	244.656	0.30685	0.33117	0.21055	0.15513	0.18943	0.10551	0.22887	0.12958	0.19199
	2447.06	244.706	0.30733	0.3314	0.21066	0.15472	0.19092	0.10713	0.22999	0.12944	0.19177
	2447.56	244.756	0.30895	0.3318	0.2116	0.15474	0.19129	0.10809	0.22989	0.12977	0.19043
	2448.06	244.806	0.30995	0.33198	0.21212	0.15609	0.19062	0.10791	0.22948	0.13019	0.19061
	2448.56	244.856	0.31007	0.33257	0.21278	0.1569	0.19126	0.10911	0.22899	0.13089	0.19039
	2449.06	244.906	0.30981	0.33264	0.21326	0.15709	0.19193	0.1101	0.22933	0.13129	0.18982
	2449.56	244.956	0.30951	0.333	0.21387	0.15759	0.1918	0.10965	0.229	0.13192	0.19149
	2450.06	245.006	0.30946	0.33379	0.21534	0.1583	0.19206	0.10875	0.22801	0.13202	0.1928
	2450.56	245.056	0.30939	0.33396	0.21642	0.15914	0.19183	0.10874	0.22771	0.13183	0.19398
	2451.06	245.106	0.31045	0.33443	0.21653	0.15887	0.19114	0.10827	0.22866	0.12979	0.19402
	2451.56	245.156	0.31209	0.33488	0.21746	0.15934	0.19099	0.10976	0.23043	0.12933	0.19407
	2452.06	245.206	0.3136	0.33458	0.21767	0.1599	0.19069	0.10958	0.2312	0.13077	0.19451
	2452.56	245.256	0.31464	0.33429	0.21717	0.15986	0.19066	0.10877	0.23189	0.13248	0.19423
	2453.06	245.306	0.31593	0.33383	0.21789	0.1595	0.19078	0.108	0.23217	0.13315	0.19472
	2453.56	245.356	0.31744	0.33457	0.21878	0.159	0.19146	0.10883	0.23141	0.13281	0.19245
	2454.06	245.406	0.31833	0.33523	0.21904	0.15861	0.19174	0.10941	0.23062	0.1325	0.19033
	2454.56	245.456	0.31882	0.3364	0.21919	0.15913	0.19169	0.10877	0.23049	0.13312	0.18985
	2455.06	245.506	0.31997	0.33701	0.21923	0.15934	0.19229	0.10742	0.22977	0.13376	0.18975
	2455.55	245.555	0.32062	0.33779	0.21917	0.15962	0.19274	0.10773	0.22986	0.13298	0.19045
	2456.05	245.605	0.32068	0.33871	0.2194	0.16087	0.1928	0.10725	0.23049	0.13286	0.19126
	2456.55	245.655	0.32015	0.33964	0.21986	0.16169	0.19265	0.10662	0.23086	0.13427	0.19246
	2457.05	245.705	0.31971	0.33972	0.22056	0.16209	0.19321	0.10781	0.2308	0.13511	0.19349
	2457.55	245.755	0.31942	0.34017	0.22129	0.16138	0.19326	0.10904	0.23077	0.13624	0.19633
	2458.05	245.805	0.31919	0.34031	0.22242	0.16047	0.19349	0.10921	0.23082	0.13653	0.19708
	2458.55	245.855	0.31901	0.34036	0.22303	0.16105	0.19405	0.10861	0.23119	0.13742	0.19675
	2459.05	245.905	0.31888	0.34082	0.22277	0.16094	0.19457	0.10792	0.23214	0.13751	0.19701
	2459.55	245.955	0.3195	0.34059	0.22214	0.16025	0.19467	0.10795	0.23216	0.13758	0.19575
	2460.05	246.005	0.32062	0.34149	0.22212	0.16012	0.19485	0.10817	0.23244	0.13802	0.19481
	2460.55	246.055	0.32151	0.34274	0.22254	0.16024	0.1951	0.10756	0.23214	0.13907	0.19359
	2461.05	246.105	0.32151	0.34344	0.22251	0.16127	0.19527	0.10698	0.23126	0.13995	0.19223
	2461.55	246.155	0.32231	0.34322	0.22163	0.16197	0.19563	0.10707	0.22985	0.14086	0.19327
	2462.05	246.205	0.32392	0.34369	0.22237	0.16272	0.19545	0.1065	0.2277	0.14098	0.19433
	2462.55	246.255	0.32464	0.34462	0.22347	0.16366	0.1949	0.10581	0.22666	0.14056	0.19517
	2463.05	246.305	0.32413	0.3458	0.22346	0.16465	0.1949	0.10726	0.22399	0.13999	0.19508
	2463.55	246.355	0.32416	0.34598	0.22337	0.16565	0.19491	0.10796	0.22207	0.14069	0.19486
	2464.05	246.405	0.3248	0.34578	0.22343	0.16619	0.19537	0.10831	0.22105	0.14192	0.19687
	2464.55	246.455	0.32548	0.3462	0.22298	0.16669	0.19558	0.10856	0.22223	0.14312	0.19752
	2465.05	246.505	0.32637	0.34654	0.22233	0.1664	0.19545	0.10868	0.22415	0.14467	0.19663
	2465.55	246.555	0.3279	0.34756	0.22246	0.16657	0.19546	0.10924	0.22612	0.14501	0.19621
	2466.05	246.605	0.32906	0.34886	0.22181	0.16767	0.19576	0.10864	0.2271	0.14435	0.19639
	2466.55	246.655	0.33027	0.35057	0.22234	0.16886	0.19644	0.10781	0.22829	0.14345	0.19573
	2467.05	246.705	0.33134	0.35152	0.22309	0.16802	0.1972	0.10914	0.22898	0.14376	0.1942
	2467.55	246.755	0.33185	0.35167	0.22452	0.1664	0.19719	0.10981	0.22982	0.14362	0.19356
	2468.05	246.805	0.3323	0.35311	0.22544	0.16704	0.19602	0.11018	0.2312	0.14474	0.19352
	2468.55	246.855	0.333	0.35339	0.22743	0.16795	0.19612	0.10975	0.23267	0.14546	0.19449
	2469.05	246.905	0.3334	0.35286	0.22824	0.16871	0.19655	0.11114	0.23396	0.14516	0.19518
	2469.55	246.955	0.33352	0.3519	0.22757	0.16893	0.19755	0.11169	0.23466	0.14488	0.19629
	2470.05	247.005	0.33392	0.35173	0.22814	0.16881	0.19754	0.11097	0.23431	0.14519	0.19708
	2470.55	247.055	0.33466	0.35264	0.22882	0.16919	0.19783	0.1112	0.23416	0.14522	0.19675
	2471.05	247.105	0.3358	0.35383	0.2292	0.17065	0.19927	0.11206	0.23541	0.14653	0.19622
	2471.55	247.155	0.33685	0.35568	0.22949	0.17141	0.19961	0.11264	0.23615	0.14728	0.19648
	2472.05	247.205	0.33808	0.35624	0.23079	0.17211	0.19909	0.11338	0.23666	0.14714	0.19701
	2472.54	247.254	0.33906	0.35708	0.23206	0.17376	0.19885	0.11385	0.23745	0.14687	0.198
	2473.04	247.304	0.33986	0.35774	0.23237	0.17572	0.19983	0.11441	0.23845	0.14638	0.19984
	2473.54	247.354	0.34038	0.35775	0.23261	0.17655	0.20138	0.11487	0.23915	0.1457	0.19931
	2474.04	247.404	0.34112	0.35763	0.2331	0.17654	0.20124	0.11508	0.23978	0.14509	0.1997
	2474.54	247.454	0.34157	0.35834	0.23434	0.17663	0.20053	0.11515	0.24027	0.14476	0.20204
	2475.04	247.504	0.34226	0.35867	0.23495	0.17709	0.20018	0.11527	0.24026	0.14433	0.20275
	2475.54	247.554	0.34245	0.35843	0.23523	0.17704	0.19978	0.11505	0.24048	0.14352	0.20289
	2476.04	247.604	0.34215	0.3587	0.23572	0.17544	0.20015	0.11519	0.24056	0.14317	0.20204
	2476.54	247.654	0.34247	0.35921	0.23655	0.17381	0.19967	0.11627	0.24189	0.14455	0.20199
	2477.04	247.704	0.3428	0.35939	0.23734	0.17247	0.19972	0.11616	0.24304	0.14548	0.19961
	2477.54	247.754	0.34313	0.35988	0.23783	0.17173	0.19903	0.1168	0.24422	0.14438	0.19802
	2478.04	247.804	0.3444	0.36083	0.23884	0.17288	0.19923	0.11641	0.24469	0.14273	0.19828
	2478.54	247.854	0.34592	0.36101	0.23917	0.17504	0.19981	0.11613	0.24459	0.14207	0.19776
	2479.04	247.904	0.34638	0.36089	0.23881	0.17673	0.19988	0.11628	0.24519	0.1429	0.19956
	2479.54	247.954	0.34647	0.36182	0.2387	0.17827	0.2001	0.1154	0.24572	0.14379	0.20147
	2480.04	248.004	0.34659	0.36266	0.23885	0.17928	0.20046	0.11519	0.24626	0.14438	0.20281
	2480.54	248.054	0.34575	0.36344	0.23963	0.18029	0.20081	0.11589	0.2468	0.1445	0.20432
	2481.04	248.104	0.34543	0.36359	0.23997	0.18062	0.20115	0.11607	0.24564	0.14549	0.20505
	2481.54	248.154	0.34597	0.36458	0.23986	0.18001	0.20131	0.11713	0.24377	0.14739	0.20538
	2482.04	248.204	0.34645	0.36493	0.2402	0.17893	0.2012	0.11715	0.24119	0.14779	0.20678
	2482.54	248.254	0.34716	0.36518	0.24054	0.17777	0.20132	0.11608	0.23916	0.14776	0.20726
	2483.04	248.304	0.34781	0.36518	0.24038	0.17699	0.20138	0.11415	0.23798	0.14623	0.20543
	2483.54	248.354	0.34879	0.36523	0.24004	0.17698	0.20102	0.11331	0.2376	0.14606	0.20495
	2484.04	248.404	0.34995	0.36518	0.23955	0.1766	0.2009	0.11433	0.23815	0.1472	0.20402
	2484.54	248.454	0.35098	0.36542	0.23968	0.17662	0.20094	0.11508	0.23807	0.14799	0.20192
	2485.04	248.504	0.3517	0.36623	0.23898	0.17727	0.20138	0.11448	0.238	0.14864	0.20209
	2485.54	248.554	0.35189	0.36576	0.2387	0.17823	0.20123	0.1136	0.23782	0.15013	0.20275
	2486.04	248.604	0.35216	0.36549	0.23924	0.17936	0.20111	0.11387	0.23723	0.15227	0.20429
	2486.54	248.654	0.35273	0.36486	0.23999	0.17994	0.20121	0.11429	0.2367	0.15368	0.20605
	2487.04	248.704	0.35293	0.36596	0.24119	0.18095	0.20089	0.11367	0.23579	0.15304	0.20601
	2487.54	248.754	0.35296	0.36771	0.2408	0.18077	0.20071	0.11383	0.23562	0.15191	0.20591
	2488.04	248.804	0.35403	0.36866	0.24064	0.17968	0.20127	0.11408	0.23517	0.15309	0.20572
	2488.54	248.854	0.35508	0.36914	0.24023	0.17916	0.2018	0.11234	0.23674	0.15317	0.20639
	2489.04	248.904	0.35565	0.37004	0.24001	0.17876	0.20109	0.11136	0.23973	0.15213	0.20571
	2489.53	248.953	0.35649	0.37147	0.23904	0.17837	0.20015	0.11107	0.24182	0.15269	0.20335
	2490.03	249.003	0.35774	0.37119	0.23902	0.17804	0.19971	0.11051	0.24198	0.15264	0.20134
	2490.53	249.053	0.35831	0.37166	0.24026	0.17911	0.19966	0.11004	0.24109	0.15261	0.2003
	2491.03	249.103	0.35865	0.3714	0.24044	0.17967	0.2	0.10975	0.2414	0.15259	0.19864
	2491.53	249.153	0.35916	0.37131	0.24053	0.18008	0.20104	0.10949	0.24236	0.1532	0.19739
	2492.03	249.203	0.35963	0.3711	0.2413	0.17971	0.20208	0.10936	0.24265	0.15261	0.19804
	2492.53	249.253	0.35967	0.37124	0.24201	0.18085	0.20309	0.10905	0.24502	0.15107	0.19847
	2493.03	249.303	0.35985	0.37196	0.24309	0.18252	0.20443	0.10868	0.24587	0.15129	0.19865
	2493.53	249.353	0.3601	0.3727	0.24382	0.18251	0.20569	0.10824	0.24617	0.1519	0.19987
	2494.03	249.403	0.36046	0.37382	0.24368	0.18231	0.20576	0.10778	0.2454	0.15223	0.20173
	2494.53	249.453	0.36105	0.37554	0.24349	0.18187	0.20529	0.10686	0.2448	0.15275	0.20071
	2495.03	249.503	0.36195	0.37714	0.24352	0.18178	0.20566	0.10684	0.24589	0.15332	0.20098
	2495.53	249.553	0.3631	0.37855	0.24326	0.18169	0.20677	0.1073	0.24677	0.15405	0.2018
	2496.03	249.603	0.3637	0.37871	0.243	0.18225	0.20807	0.10842	0.24851	0.15511	0.20295
[truncated: 3,630 more rows]

## Sheet: Figure 5
Figure 5
		GHG emissions (kg CO2 eq/kg product)	GHG emissions (kg CO2 eq/kg product)
		homogeneous	semi-heterogeneous (this work)
	Ir[dF(CF3)ppy]2(dtbbpy)PF6	3388.6
	NiCl2-glyme	61.8	61.8
	dMeObpy	225.2	225.2
	nCNx		644.8

## Sheet: Figure S1c
Figure S1c
	3a concentration (mM)	Area under the HPLC curve (AUC)
	15	11196
	30	22479
	50	36948
	80	51047
	100	72090

[truncated: 19 more sheets: Figure S2a, Figure S2b, Figure S2c, Figure S2d, Figure S3a, Figure S3b, Figure S3c, Figure S3d, Figure S6a, Figure S6b, Figure S6c, Figure S6d, Figure S6e, Figure S6f, Figure S6g, Figure S6h, Figure S9a, Figure S9b, Figure S9c]
